# Supplementary material for: Construction and practice of a novel pharmaceutical health literacy intervention model in psychiatric hospital
Source: PLoS One. 2024 Oct 23;19(10):e0311841. doi: 10.1371/journal.pone.0311841 (PMC11498655; doi:10.1371/journal.pone.0311841)
Supplement: S1 Table — (XLS) [file pone.0311841.s001.xls]

## Sheet: Sheet1
Category	Item	Strategies	Type	Year	Medication	Gender	Age
PMC	Consultation question : two days ago, mianserin discontinued, poor sleep yesterday, whether due to drug tolerance caused by.	Avoidance of sudden drug withdrawal	Treatment course	2022	eszopiclone, sertraline	Male	31
PMC	Consulting questions : 1.Drinking more after taking the medicine ( two hot water bottles a day, two large bowls of water during the medication period and before going to bed ), urination at night 5-6 times, whether it is caused by drugs. 2.Palpitation, electrocardiogram showed T wave changes, is not caused by drugs.	Seeking medical treatment	Adverse reactions	2022	Clozapine Tablets Lithium Carbonate Tablets, Ambroxol	Female	69
PMC	Consultation question : Whether the drug dose needs to be adjusted after the low blood concentration of clozapine.	Interpretation of pharmaceutical report	TDM	2022	Clozapine tablets, zopiclone, lithium carbonate tablets	Female	68
PMC	Advisory questions : taking single grams, clozapine, antan, currently there is obvious fear, worry, how to improve ?	Alleviation of medication anxiety	Patient concerns	2022	Risperidone tablets ( single gram ) 1g oral bid, Clozapine tablets 100mg oral QN, Antan 2mg oral QN, Clarithromycin	Male	53
PMC	Consultation question : Does taking Olanin and Bo Siqing affect pregnancy	Seeking medical treatment	Pregnancy medication	2022	Bosiqing tablets 20mg take 80mg daily, Olanin tablets 5mg, take 1.25mg	Female	27
PMC	Advisory questions : Escitalopram oxalate tablets ( departure ) were opened one year ago. After eating for one month, they felt good and stopped taking medicine by themselves. Now by the husband was cheated to stimulate their own physical discomfort ( cough and expectoration, inquiry : no history of contact in high-risk areas, normal body temperature ) anxiety, consulting this drug is effective ?	Continuing efficacy assessment	Self-medication or discontinuation	2022	Escitalopram oxalate tablets	Female	78
PMC	Consultation question : Oxalic acid escitalopram tablets ( departure ) to eat a month feel good can stop ?	Avoidance of sudden drug withdrawal	Discontinuation strategy	2022	Escitalopram oxalate tablets, estazolam tablets	Female	77
PMC	Consultation question : Does escitalopram oxalate tablets have side effects ? ( After taking the medicine, I feel sleepy and dry mouth, and I need to drink a lot of water before going to bed at night )	Adverse reaction identification	Adverse reactions	2022	Escitalopram oxalate tablets ( Baishike ) 20mg qd estazolam tablets ( estazolam ) 2mg qn	Female	75
PMC	Advisory questions : Patients complained of taking olanzapine, depakine, mirtazapine, valsartan, and levofloxacin. They were worried about drug interactions between drugs. Can they eat together ?	Simultaneous administration	Patient concerns	2022	Depakin, sodium valproate, olanzapine, mirtazapine, valsartan, and levofloxacin.	Female	57
PMC	Advisory question : Ask to take olanzapine and depakine, there is obvious agitation, worried about whether it is adverse drug reactions ?	Adverse reaction identification	Adverse reactions	2022	Sodium Valproate Sustained-release Tablets, Olanzapine Tablets	Female	56
PMC	Advisory questions : taking olanzapine, sodium valproate, mirtazapine, worried about drug interactions between drugs, poor medication compliance of patients, and discontinuation after feeling good ?	Avoidance of sudden drug withdrawal	Discontinuation strategy	2022	Sodium valproate sustained-release tablets ( Depakine ) 0.50 g oral QD, Mirtazapine tablets ( Pedison ) 30.00 mg oral QN, Olanzapine tablets ( Oranin ) 5.00 mg oral QN.	Female	52
PMC	Consultation questions : After taking risperidone for 4 years, at first, there were reactions such as muscle weakness, poor sleep at night, daytime sleepiness, weight gain, thirst, and increased sweating, and now there are still symptoms such as muscle weakness. Ask whether it is a adverse drug reaction.	Adverse reaction identification	Adverse reactions	2022	Risperidone	Male	23
PMC	Consultation question : insomnia for half a year, is it necessary to take sleeping pills	Seeking medical treatment	Treatment plan interpretation	2022	Fluvoxamine ; lorazepam tablets	Female	46
PMC	Counseling question : Does sleeping pills addictive.	Alleviation of medication anxiety	Drug addiction	2022	Venlafaxine hydrochloride tablets ( Kelanxin ) 50mg bid morning ; lorazepam 1.00 mg bid	Female	49
PMC	Counseling questions : the second day after taking three drugs, the day was not mental and sleepy ; will it affect its sexual function ?	Adverse reaction identification	Adverse reactions	2022	Sodium valproate sustained-release tablets 1 tablet qd, amisulpride tablets 1 tablet bid morning, oxazepam tablets 1 tablet qn.	Male	32
PMC	Can lithium carbonate be crushed and taken?	Avoidance of crushing medication	Special dosage form administration	2022	Olanzapine tablets, lithium carbonate sustained-release tablets, fluvoxamine maleate tablets	Male	23
PMC	Consultation question : Can the patient 's traditional Chinese medicine and western medicine be mixed together.	Avoidance of simultaneous use	Drug combination	2022	Sertraline, Olanzapine Tablets, Lithium Carbonate Sustained Release Tablets	Male	28
PMC	Consultation question : The patient has a dry mouth after taking the medicine, whether it is caused by the drug.	Adverse reaction identification	Adverse reactions	2022	Olanzapine Tablets, Lithium Carbonate Sustained Release Tablets, Jizhi Syrup	Male	21
PMC	The patient is reluctant to take medication, especially lithium carbonate. They are inquiring whether the prescribed medication can be crushed and taken.	Avoidance of crushing medication	Medication compliance	2022	Olanzapine tablets ( Olanin ) 10.00mg × 9 boxes of Sig : each dosage : 10.00mg oral BID in late lithium carbonate sustained-release tablets 0.30g × 1 bottle Sig : each dosage : 0.30g oral BID fluvoxamine maleate tablets ( Rui Bi Le ) 50.00mg × 90 tablets Sig : each dosage : 150.00mg oral QN	Male	25
PMC	Consultation questions : In August 2019, anxiety symptoms occurred. He went to Shanghai for medical treatment and took Deanxit for treatment. He also used traditional Chinese medicine for conditioning, resulting in drowsiness. Currently in our hospital using duloxetine enteric-coated capsules 20mg bid Qiye Anshen Tablets 2 tablets bid treatment, symptoms improved, but sometimes feel dizzy during …	Avoidance of simultaneous use	Drug interaction	2022	Duloxetine Enteric-coated Capsules 20 mg bid, Qiye Anshen Tablets 2 tablets bid	Female	30
PMC	Consultation question : Is it necessary to adjust the treatment plan when the specifications of the current drug manufacturers change ?	Avoidance of arbitrary medication changes	Drug regimen adjustment	2022	Sodium Valproate Sustained-release Tablets ( Depakin ), Quetiapine, Pudilan Oral Liquid	Male	43
PMC	Consulting question : How to reduce the specifications of current drug manufacturers ?	Avoidance of arbitrary dose reduction	Drug regimen adjustment	2022	Sodium valproate sustained-release tablets ( Depakin ) Sig : each dosage : 0.50g oral BID quetiapine Sig : each dosage : 0.2g oral BID	Male	44
PMC	Consulting questions : changes in the specifications of drug manufacturers, drug price comparison	Popular science on drug distinctions	Drug selection	2022	Jinshuibao, Sodium Valproate Sustained Release Tablets, Quetiapine, Shumian Capsule	Male	46
PMC	Advisory questions : hand shaking, drooling obvious, how to do	Treatment of adverse reactions	Adverse reactions	2022	Quetiapine, sodium valproate, fluvoxamine, clozapine, clomipramine	Male	29
PMC	Advisory questions : Patients with moderate depression for one month, initial depression, with vortioxetine hydrobromide, the current depressive symptoms can be controlled, but there are nausea, constipation and other adverse reactions, how to deal with ?	Treatment of adverse reactions	Adverse reactions	2022	Fluoxetine hydrobromide, Bailemian	Male	42
PMC	Consulting question : Can exercise, diet adjustment, and sleep improvement improve depressive symptoms ?	Regular exercise	Exercise therapy	2022	Flupentixol and melitracen tablets, ambroxol	Male	45
PMC	Counseling questions : Patients with moderate depression for one month, first onset of depression, with vortioxetine hydrobromide, how long can be cured ?	Continuing efficacy assessment	Drug onset time	2022	Fluoxetine hydrobromide tablets 10mg	Male	43
PMC	Nitrazepam has a good sleep effect. Can it be stopped by itself ?	Avoidance of arbitrary dose reduction	Self-medication or discontinuation	2022	Nitrazepam	Male	41
PMC	Counseling questions : The patient took clonazepam, worried about drug dependence after online examination, and had a bad sleep after reducing to 1 / 8 tablets. Can consultation be replaced by other drugs ?	Popular science on drug distinctions	Drug substitution	2022	Clonazepam 2mg qn po	Male	45
PMC	Consultation question : the patient took clonazepam, and felt dizzy in the morning before taking the drug. Is it an adverse reaction ?	Adverse reaction identification	Adverse reactions	2022	Clonazepam	Male	48
PMC	Advisory question : Patients taking clonazepam 1, said not to take this drug will feel anxious ?	Avoidance of sudden drug withdrawal	Patient concerns	2022	Clonazepam, Pudilan	Male	49
PMC	Counseling questions : drowsiness after taking medicine and poor sleep at night	Adverse reaction identification	Adverse reactions	2022	Citalopram 10 mg qd, mirtazapine 30 mg qd, clonazepam 2 mg qd.	Female	37
PMC	Consultation questions : olanzapine 10mg at noon, 5mg at night two, can reduce the amount	Consultation at a PMC	Treatment course	2022	Olanzapine	Male	35
PMC	Consultation question: Can a patient with schizophrenia who is taking olanzapine receive the COVID-19 vaccine?	Simultaneous administration	Drug combination	2022	Olanzapine tablets ( Olanin ) 5mg qn	Female	28
PMC	Counseling question : schizophrenia long time to eat olanzapine fat a lot ?	Adverse reaction identification	Adverse reactions	2022	Olanzapine tablets ( Olanin )	Female	22
PMC	Consultation questions : The patient had dizziness and headache after taking Olanzapine and sodium valproate, and wanted to hit someone and drop something. Is it an adverse reaction	Adverse reaction identification	Adverse reactions	2022	Sodium valproate, olanzapine tablets	Male	48
PMC	Counseling questions : The patient felt good emotional control after eating Depakin ( 0.5g bid ) and Oranin ( 5mg qn ) at home for two months. After half a year of self-withdrawal, the patient developed depression and weakness. Whether the consultation was related to the refusal to take drugs.	Resumption of medication	Self-medication or discontinuation	2022	Sodium valproate sustained-release tablets 0.5g bid Olanzapine tablets 5mg qn	Male	47
PMC	Debakin and Olanin had nausea and had stopped taking the medicine. They often thought about it and continued to take the medicine.	Resumption of medication	Self-medication or discontinuation	2022	Sodium valproate tablets, olanzapine tablets 5mg qn	Male	43
PMC	Can dizziness be reduced by taking medicine ?	Avoidance of sudden drug withdrawal	Adverse reactions	2022	Duloxetine enteric-coated tablets, alprazolam tablets	Female	59
PMC	Counseling questions : Due to difficulty in falling asleep, the patient took alprazolam for 1 year, one pill before going to bed, and is now unexpectedly pregnant for 2 weeks. Does it affect the fetus ?	Seeking medical treatment	Pregnancy medication	2022	Alprazolam 0.4 mg, taken before bedtime	Female	34
PMC	Advisory questions : taking zaleplon for 1 year, accidental pregnancy for 2 weeks, maternal and child doctors recommend the replacement of relatively safe sleep aid drugs, what are the options ?	Popular science on drug distinctions	Drug substitution	2022	zaleplon	Female	35
PMC	Consultation question : is hyperhidrosis caused by drugs ?	Adverse reaction identification	Adverse reactions	2022	Duloxetine enteric-coated tablets, alprazolam tablets, oxazepam tablets	Female	53
PMC	Counseling question : Is taking psychotropic drugs addictive ?	Alleviation of medication anxiety	Drug addiction	2022	Alprazolam Tablets, Tianmeng Capsules, Oxazepam Tablets	Female	56
PMC	Taking a variety of drugs, I want to stop the drug on my own, what to do	Avoidance of sudden drug withdrawal	Discontinuation strategy	2022	Oxazepam Tablets, Duloxetine Enteric-coated Tablets, Alprazolam Tablets, Tianmeng Capsules	Female	51
PMC	Does taking a variety of drugs cause damage to the liver ?	Adverse reaction identification	Drug combination	2022	Duloxetine, oxazepam, alprazolam tablets, agomelatine tablets	Female	56
PMC	Is hand shaking caused by drugs ?	Adverse reaction identification	Adverse reactions	2022	Alprazolam tablets, duloxetine	Female	57
PMC	Advisory questions : Sleep disorders took 0.25 mg of rola for more than 3 years, and the effect was good. Before taking oxazepam tablets and buspirone tablets, the effect was not good. Now ready to have children, ask if it is OK.	Avoidance of simultaneous use	Pregnancy medication	2022	Laura	Male	29
PMC	Counseling question : the patient complained of dizziness and fatigue in the morning after taking sleeping pills, and the memory decreased after long-term use ?	Adverse reaction identification	Adverse reactions	2022	Quetiapine fumarate tablets, zopiclone tablets	Female	54
PMC	Consultation Question : Because of insomnia sleeping pills, can it be discontinued after insomnia ?	Avoidance of sudden drug withdrawal	Adverse reactions	2022	Quetiapine fumarate tablets ; clonazepam Tablets	Female	55
PMC	Consultation question : In May 2022, I came to our hospital for further consultation and medication adjustment. In the past month, there were 2-3 times of poor sleep, and I slept for 1.5 hours last night. Is it related to the current medication ?	Avoidance of arbitrary dose reduction	Treatment course	2022	Bailemian, Sodium Valproate Sustained Release Tablets, Olanzapine Tablets, Aripiprazole Orally Disintegrating Tablets ( Bosiqing )	Female	20
PMC	Consultation question : According to the current treatment plan, sleep is not good, can the treatment plan be adjusted ?	Avoidance of arbitrary medication changes	Drug regimen adjustment	2022	Sodium valproate sustained-release tablets ( Depakine ) Sig : dosage : 0.50g oral BID Olanin tablets ( Olanin ) Sig : dosage : 5.00mg oral QN Aripiprazole orally disintegrating tablets ( Bo Siqing ) Sig : dosage : 25.00mg oral QD	Female	25
PMC	Consultation question : Consultation of quetiapine adverse reactions	Adverse reaction identification	Adverse reactions	2022	Quetiapine Fumarate Tablets ( Qiwei ) 0.20g × 32pieces Sig : Dosage : 0.20g oral QN	Female	24
PMC	Consultation question : Will the replacement of imported drugs with domestic drugs affect the condition.	Popular science on drug distinctions	Drug substitution	2022	Ziprasidone	Female	68
PMC	Consultation question : Does it need to take one more pill after the import drug is replaced by the domestic drug.	Avoidance of arbitrary dose escalation	Drug substitution	2022	Sertraline Hydrochloride Tablets 50mg qd	Female	67
PMC	Consultation question : The patient took sodium valproate ( domestic drug ) due to the diagnosis of bipolar disorder, and the curative effect was not good. Later, the doctor suggested that the patient take Depakine, and the patient 's curative effect was satisfactory. The patient 's mother consulted whether Depakine ( sodium valproate sustained release tablets ) had long-term adverse reactions.	Adverse reaction identification	Adverse reactions	2022	Depakin 0.5g bid	Male	19
PMC	Counseling questions : Patients diagnosed with depression, taking escitalopram 10 mg treatment, the current diarrhea and other related reactions.	Adverse reaction identification	Adverse reactions	2022	Escitalopram 10mg	Male	44
PMC	Advisory question : I feel much better recently, can I stop the medicine.	Avoidance of sudden drug withdrawal	Discontinuation strategy	2022	Escitalopram Oxalate Tablets ( Departure ) 20mg qd	Male	23
PMC	At present, taking sleeping pills has a little effect, but it is not obvious. How to do	Continuing efficacy assessment	Treatment course	2023	Agomelatine	Male	51
PMC	Consulting questions : The patient complained that he could not sleep for 1-2 days a month. Before that, he felt pain for insomnia, and at the same time, he worried about continuing insomnia and dizziness. Is it an adverse reaction ?	Adverse reaction identification	Patient concerns	2023	Zaleplon, sertraline, amitriptyline	Male	32
PMC	Consultation questions : patients feel pain for insomnia, and worry about continuing insomnia ; there are many kinds of drugs have no drug interactions.	Alleviation of medication anxiety	Drug interaction	2023	Eszopiclone tablets ( Aoyoujing ) Sig : each dosage : 3.00mg oral QN sertraline, amitriptyline, Dangfei Liganning capsule	Male	33
PMC	Advisory question : At present, there is no fluoxetine tablets 10 mg in our hospital, and the existing varieties are 20 mg. Can we take it ?	Popular science on drug distinctions	Drug substitution	2023	Fluoxetine tablets 10 mg qd, now increased to 15 mg qd	Male	41
PMC	Consultation question : The patient had sudden symptoms in December 2022 and was diagnosed with ' acute transient mental disorder '.He took olanzapine orally disintegrating tablets 5mg qd and sodium valproate ( Depakin ) 0.5g qd so far. The family members went to the pharmacy clinic to consult whether there were adverse reactions to the drug.	Adverse reaction reminders	Adverse reactions	2023	Olanzapine orally disintegrating tablets 5 mg qd, sodium valproate ( Depakine ) 0.5 g qd	Female	39
PMC	At present, the effect of medication is acceptable, whether it can be discontinued.	Avoidance of sudden drug withdrawal	Discontinuation strategy	2023	Olanzapine, vortioxetine, sodium valproate	Female	36
PMC	Consultation question : Depression was diagnosed and treated for more than 2 weeks, and the curative effect was very little. Then the curative effect of related drugs was consulted by pharmacists.	Continuing efficacy assessment	Drug onset time	2023	Escitalopram 10mg qd.	Male	38
PMC	Counseling Question : Adverse Reactions to Antidepressants	Adverse reaction reminders	Adverse reactions	2023	Escitalopram 5mg bid	Female	33
Internet hosptials	brain trauma schizophrenia. One tablet / day 5mg / tablet 3 days before taking ziprasidone, and 2 tablets / day on the fourth day. ziprasidone tablets 1 tablet / day. On the night of ziprasidone dosage, there was convulsions, chills, burning sensation in the heart, and bitterness in the mouth. What to do ?	Seeking medical treatment	Adverse reactions	2022	Ziprasidone	Female	56
Internet hosptials	Take eszopiclone tablets for about five days, half a tablet before going to bed every night, wake up dizzy, chaotic thinking, is it an adverse reaction ?	Adverse reaction identification	Adverse reactions	2022	eszopiclone	Male	62
Internet hosptials	Adverse reactions occurred after taking Lurasidone tablets, whether it can be discontinued.	Avoidance of sudden drug withdrawal	Adverse reactions	2022	Lurasidone	Male	63
Internet hosptials	Female twenty-one-year-old diagnosis of depression and mild anxiety, recently because of poor sleep headache so began to drink agomelatine half a piece of western medicine every night, sleep improved a little, can fall asleep although it will wake up but can sleep until about nine o 'clock, but after getting up sometimes dizziness, most of the time more tired, can not remember anything.	Adverse reaction reminders	Adverse reactions	2022	agomelatine	Female	21
Internet hosptials	The doctor prescribed mirtazapine but did not drink it. He only drank 0.25 mg of Laura 's tablets every night. The dizziness and headache of the previous days could not lift his spirits ( the mood fluctuation was relatively large, sometimes he could concentrate on learning, and sometimes he was very uncomfortable like yesterday ), whether he needed to stop the drug or drink mirtazapine.	Avoidance of sudden drug withdrawal	Adverse reactions	2022	Mirtazapine	Female	23
Internet hosptials	A 35-year-old man had bloating, heartburn, belching for 4 to 5 years. Gastroscopy was performed every year. All of them were erosive gastritis. The medicine was taken all the time, but it had no effect. In July, the patient was treated with sub-gas. The psychiatrist said that mild anxiety disorder, opened the mirtazapine, but no effect, Deanxit also ate, no effect. How do I treat	Avoidance of sudden drug withdrawal	Treatment course	2022	Deanxit	Male	35
Internet hosptials	The body twitched after taking mianserin hydrochloride tablets.	Adverse reaction identification	Adverse reactions	2022	Myanserin	Female	31
Internet hosptials	Hello, I took clonazepam. Is there any side effect	Adverse reaction reminders	Adverse reactions	2022	Clonazepam	Male	38
Internet hosptials	14 years old, female, oneself feels mainly is the mathematics study and when the test has the anxious mood. Further diagnosis of adolescent emotional disorders, taking shugan jieyu capsule, 10mg dose, one and a half a day, taking three months, no significant effect. However, the instructions showed that the drug was not suitable for children under 18 years old. What should I do	Seeking medical treatment	Treatment course	2022	shugan jieyu capsule	Female	14
Internet hosptials	Female, 37 years old, anxiety disorder, taking jieyu chufan capsule for 1 and a half years, the effect is not obvious, the recent symptoms are serious, the next three floors of the stairs to 2 hours, repeatedly check the ground or the wall with or without things will touch me, will not step on the dirty things, the wind will blow up the ground things blowing on me, and so on, seriously affect my …	Seeking medical treatment	Treatment course	2022	jieyu chufan capsule	Female	37
Internet hosptials	XXX, 17 years old, was accompanied by dizziness and nausea after taking citalopram oxalate tablets for the first time. Is it a normal reaction	Adverse reaction identification	Adverse reactions	2022	citalopram	Male	17
Internet hosptials	After taking bailemian capsule for the first time, he was accompanied by dizziness and nausea. Does the doctor want to stop the drug	Avoidance of sudden drug withdrawal	Adverse reactions	2022	bailemian capsule	Male	16
Internet hosptials	How Does Your Hospital Prepare Drugs for Patients by Mail	Consultation at a PMC	Pharmaceutical compounding	2022	N/A	Female	18
Internet hosptials	I ate two of venlafaxine for the first time this morning. Then headache, nausea, limb weakness and then vomiting. Then the head trembles. For a while. Then later a cold spell.	Adverse reaction identification	Adverse reactions	2022	venlafaxine	Male	19
Internet hosptials	After taking citalopram, one tablet each day. Anxiety, irritability, molars, abnormal behavior, how to do, is a normal phenomenon	Adverse reaction identification	Adverse reactions	2022	citalopram	Male	17
Internet hosptials	How long does the nausea state last after taking the medicine	Adverse reaction reminders	Adverse reactions	2022	N/A	Male	16
Internet hosptials	Inquired doctor childhood mood disorder in our hospital dispensing medicine, how to combine psychological treatment	Seeking medical treatment	Treatment plan interpretation	2022	N/A	Female	38
Internet hosptials	Hello, my medicine is finished, can you help me to prescribe a prescription. Buy medicine to use. I feel like I 'm taking a bit more medicine, how to do	Consultation at a PMC	Prescription issuance rules	2022	N/A	Male	52
Internet hosptials	The bronchitis doctor gave me crack and roxithromycin ambroxol tablets. I have eaten sertraline and zopiclone for 3 years. Can I take crack and roxithromycin ambroxol tablets with sertraline and zopiclone now	Simultaneous administration	Drug combination	2023	Zopiclone	Male	55
Internet hosptials	Aputulun has been eating for more than one month will be addicted ?	Alleviation of medication anxiety	Drug addiction	2023	Alprazolam	Male	49
Internet hosptials	I 50, suffering from insomnia nearly 10 years recently and serious, now eat alprazolam need 2 tablets per night to fall asleep, need to change zopiclone try ?	Popular science on treatment plan distinctions	Drug addiction	2023	Alprazolam	Male	50
Internet hosptials	Female, 23 years old. About two months ago, he was diagnosed with moderate depression, and had been treated with good results. After the outbreak, some drugs were discontinued, anxiety and insomnia, and temporarily unable to go to the hospital. The drugs that have been taken before include Stilnox, Baishike and Oxazepam. At present, Stilnox is urgently needed.	Popular science on drug distinctions	Drug selection	2023	N/A	Female	23
Internet hosptials	Want to go to prescribe how to go ? Mainly insomnia medication	Consultation at a PMC	Prescription issuance rules	2023	N/A	Female	48
Internet hosptials	My wife has been crying all of a sudden these two days, and she has been talking nonsense for hours. What should I do ?	Seeking medical treatment	Treatment plan interpretation	2023	N/A	Male	43
Internet hosptials	Male, 37 years old, Zolpidem ! Every month to prescribe medicine, this month how to go ? When can it be discontinued ?	Consultation at a PMC	Prescription issuance rules	2023	N/A	Male	37
Internet hosptials	Hello, doctor, my son is 18 years old. He was hospitalized in Suzhou Guangji Hospital the year before last. The diagnosis is depression. After discharge, he has been taking medicine until now. It is very stable. Doctor Zhu Feng of Guangji Hospital suggested that we go to your seventh hospital to dispense medicine. How can we open a few boxes at a time ? Are there any side effects	Consultation at a PMC	Prescription issuance rules	2023	N/A	Male	18
Internet hosptials	Female, 20 years old. Because of anxiety and depression, the body began to take sertraline 100mg / day, Laura Xipan 1mg / day, taking a month. Somatic symptoms are relieved, can sertraline be reduced ?	Avoidance of sudden drug withdrawal	Discontinuation strategy	2023	Tsuo Shequlin	Female	20
Internet hosptials	After taking estazolam, the physical symptoms were relieved. Can estazolam be replaced by other sleep aid drugs, and how to gradually reduce the dose ?	Popular science on treatment plan distinctions	Drug substitution	2023	Estazolam	Female	20
inpatient	See the records of pharmacist rounds for details.	Monitoring of drug plasma levels	Drug interaction	2022	Quetiapine, sodium valproate, risperidone, clonazepam	Female	33
inpatient	See the records of pharmacist rounds for details.	Adverse reaction reminders	Adverse reactions	2022	Lorazepam, zopiclone, duloxetine	Female	68
inpatient	See the records of pharmacist rounds for details.	Adverse reaction identification	Adverse reactions	2022	Trimetazidine, escitalopram, amlodipine	Female	83
inpatient	See the records of pharmacist rounds for details.	Adjustment of medication timing	Medication timing	2022	Retis, escitalopram	Male	22
inpatient	See the records of pharmacist rounds for details.	Popular science on different dosage forms	Dosage and administration	2022	Olanzapine, potassium chloride	Female	58
inpatient	See the records of pharmacist rounds for details.	Alleviation of medication anxiety	Special dosage form administration	2022	Nifedipine	Male	61
inpatient	See the records of pharmacist rounds for details.	Modification of drug type	Dosage and administration	2022	Sertraline, Olanzapine, Atorvastatin, Omeprazole	Female	66
inpatient	See the records of pharmacist rounds for details.	Adverse reaction identification	Adverse reactions	2022	Quetiapine, sodium valproate, risperidone, clonazepam	Female	33
inpatient	See the records of pharmacist rounds for details.	Adjustment of medication timing	Medication timing	2022	Retis, Escitalopram	Male	22
inpatient	See the records of pharmacist rounds for details.	Popular science on different dosage forms	Special dosage form administration	2022	Duloxetine, quetiapine, oxazepam, lithium carbonate	Female	23
inpatient	See the records of pharmacist rounds for details.	Treatment of adverse reactions	Adverse reactions	2022	Valsartan, lorazepam, atorvastatin	Female	67
inpatient	See the records of pharmacist rounds for details.	Adverse reaction identification	Adverse reactions	2022	Trimetazidine, escitalopram, amlodipine	Female	83
inpatient	See the records of pharmacist rounds for details.	Popular science on different dosage forms	Dosage and administration	2022	Olanzapine, potassium chloride	Female	58
inpatient	See the records of pharmacist rounds for details.	Avoidance of drug abuse	Drug abuse	2022	Lorazepam	Female	61
inpatient	See the records of pharmacist rounds for details.	Continuing efficacy assessment	Drug onset time	2022	Escitalopram	Male	20
inpatient	See the records of pharmacist rounds for details.	Popular science on different dosage forms	Special dosage form administration	2022	Duloxetine, lorazepam, valproic acid, Shengxuening, quetiapine, ferrous succinate	Female	31
inpatient	See the records of pharmacist rounds for details.	Routine examination reminders	Adverse reactions	2022	Clozapine	Male	36
inpatient	See the records of pharmacist rounds for details.	Avoidance of arbitrary dose escalation	Drug interaction	2022	Olanzapine, sodium valproate, oxazepam, lithium carbonate	Female	21
inpatient	See the records of pharmacist rounds for details.	Monitoring of drug plasma levels	Dosage and administration	2022	Olanzapine	Female	38
inpatient	See the records of pharmacist rounds for details.	Monitoring of drug plasma levels	TDM	2022	Clozapine, oxazepam	Female	48
inpatient	See the records of pharmacist rounds for details.	Dose reduction	Dosage and administration	2022	Olanzapine	Male	15
inpatient	See the records of pharmacist rounds for details.	Avoidance of long-term use	Dosage and administration	2022	Quetiapine, Kaiselu	Female	62
inpatient	See the records of pharmacist rounds for details.	Monitoring of drug plasma levels	TDM	2022	Escitalopram, amisulpride, oxazepam, zopiclone	Male	18
inpatient	See the records of pharmacist rounds for details.	Monitoring of drug plasma levels	TDM	2022	Olanzapine	Female	31
inpatient	See the records of pharmacist rounds for details.	Monitoring of drug plasma levels	Dosage and administration	2022	Tsuo Shequlin	Female	46
inpatient	See the records of pharmacist rounds for details.	Routine examination reminders	Dosage and administration	2022	Olanzapine, Ganshuang granules	Male	15
inpatient	See the records of pharmacist rounds for details.	Adverse reaction identification	Adverse reactions	2022	Sertraline, lorazepam, estazolam	Female	15
inpatient	See the records of pharmacist rounds for details.	Monitoring of drug plasma levels	TDM	2022	Sodium valproate, amisulpride	Male	23
inpatient	See the records of pharmacist rounds for details.	Adjustment of medication timing	Medication timing	2022	Escitalopram, zopiclone	Female	58
inpatient	See the records of pharmacist rounds for details.	Adjustment of medication timing	Medication timing	2022	Raltis, sodium valproate, olanzapine, potassium chloride	Female	56
inpatient	See the records of pharmacist rounds for details.	Monitoring of drug plasma levels	TDM	2022	Sodium valproate, quetiapine, sodium docrate	Female	31
inpatient	See the records of pharmacist rounds for details.	Adverse reaction reminders	Adverse reactions	2022	Aripiprazole, quetiapine, zaleplon, lorazepam	Female	25
inpatient	See the records of pharmacist rounds for details.	Weight monitoring	Adverse reactions	2022	Olanzapine, lithium carbonate	Female	27
inpatient	See the records of pharmacist rounds for details.	Monitoring of drug plasma levels	TDM	2022	Quetiapine, sodium valproate	Male	32
inpatient	See the records of pharmacist rounds for details.	Routine examination reminders	Adverse reactions	2022	Ganshuang, quetiapine, sodium valproate	Male	64
inpatient	See the records of pharmacist rounds for details.	Popular science on different dosage forms	Special dosage form administration	2022	Duloxetine, lorazepam, olanzapine	Female	58
inpatient	See the records of pharmacist rounds for details.	Avoidance of drug abuse	Drug overdose	2022	Escitalopram, Olanzapine	Female	33
inpatient	See the records of pharmacist rounds for details.	Continuing efficacy assessment	Drug interaction	2022	Fluvoxamine, zopiclone, aripiprazole	Female	18
inpatient	See the records of pharmacist rounds for details.	Drug titration	Dosage and administration	2022	Lithium Carbonate, Quetiapine, Venlafaxine	Male	18
inpatient	See the records of pharmacist rounds for details.	Dose reduction	Pediatric drug use	2022	Oxazepam, sertraline	Female	14
inpatient	See the records of pharmacist rounds for details.	Avoidance of medication omissions	Medication compliance	2022	Buspirone, lorazepam, venlafaxine, diammonium glycyrrhizinate, zopiclone, clonazepam, quetiapine.	Male	77
inpatient	See the records of pharmacist rounds for details.	Drug titration	Dosage and administration	2022	Quetiapine, oxazepam, escitalopram	Female	26
inpatient	See the records of pharmacist rounds for details.	Monitoring of drug plasma levels	TDM	2022	Olanzapine, fluoxetine	Female	13
inpatient	See the records of pharmacist rounds for details.	Dose reduction	Pediatric drug use	2022	Fluvoxamine, lorazepam, Ganshuang	Female	14
inpatient	See the records of pharmacist rounds for details.	Avoidance of medication omissions	Medication compliance	2022	Mirtazapine, acarbose, metformin, oxazepam, irbesartan, buspirone	Male	59
inpatient	See the records of pharmacist rounds for details.	Weight monitoring	Dosage and administration	2022	Olanzapine	Male	55
inpatient	See the records of pharmacist rounds for details.	Weight monitoring	Dosage and administration	2022	Olanzapine, propranolol	Female	29
inpatient	See the records of pharmacist rounds for details.	Monitoring of drug plasma levels	TDM	2022	Olanzapine, sodium valproate	Male	20
inpatient	See the records of pharmacist rounds for details.	Weight monitoring	Dosage and administration	2022	Olanzapine	Male	20
inpatient	See the records of pharmacist rounds for details.	Drug titration	Dosage and administration	2022	Amisulpride, oxazepam	Male	28
inpatient	See the records of pharmacist rounds for details.	Avoidance of drug abuse	Drug abuse	2022	Lorazepam	Female	27
inpatient	See the records of pharmacist rounds for details.	Adverse reaction reminders	Adverse reactions	2022	Olanzapine, lorazepam, atorvastatin, venlafaxine	Female	57
inpatient	See the records of pharmacist rounds for details.	Monitoring of drug plasma levels	TDM	2022	Sodium valproate, lithium carbonate	Female	51
inpatient	See the records of pharmacist rounds for details.	Adjustment of medication timing	Medication timing	2022	Aripiprazole, olanzapine, oxazepam	Female	45
inpatient	See the records of pharmacist rounds for details.	Adjustment of medication timing	Medication and diet	2022	Amisulpride, sodium valproate, metformin	Male	58
inpatient	See the records of pharmacist rounds for details.	Monitoring of drug plasma levels	Dosage and administration	2022	Olanzapine	Female	36
inpatient	See the records of pharmacist rounds for details.	Routine examination reminders	Dosage and administration	2022	Diammonium glycyrrhizinate	Male	29
inpatient	See the records of pharmacist rounds for details.	Dose reduction	Pediatric drug use	2022	Olanzapine, fluoxetine	Female	15
inpatient	See the records of pharmacist rounds for details.	Dose reduction	Pediatric drug use	2022	Sertraline, Quetiapine	Female	12
inpatient	See the records of pharmacist rounds for details.	Dose reduction	Pediatric drug use	2022	Quetiapine, fluoxetine, lorazepam	Female	13
inpatient	See the records of pharmacist rounds for details.	Avoidance of long-term use	Dosage and administration	2022	Shengxuening	Male	35
inpatient	See the records of pharmacist rounds for details.	Monitoring of drug plasma levels	TDM	2022	Sodium valproate, risperidone	Male	25
inpatient	See the records of pharmacist rounds for details.	Avoidance of arbitrary dose reduction	Medication compliance	2022	Venlafaxine, mirtazapine	Male	52
inpatient	See the records of pharmacist rounds for details.	Alcohol control	Living habits	2022	Diazepam, VB1, Vb	Male	31
inpatient	See the records of pharmacist rounds for details.	Weight monitoring	Pharmaceutical care	2022	Venlafaxine, zolpidem, olanzapine	Female	19
inpatient	See the records of pharmacist rounds for details.	Avoidance of arbitrary dose reduction	Medication compliance	2022	Venlafaxine, mirtazapine	Male	52
inpatient	See the records of pharmacist rounds for details.	Popular science on different dosage forms	Special dosage form administration	2022	Oxazepam, Olanzapine, Duloxetine	Female	57
inpatient	See the records of pharmacist rounds for details.	Popular science on different dosage forms	Special dosage form administration	2022	Duloxetine, tandospirone, aripiprazole	Female	18
inpatient	See the records of pharmacist rounds for details.	Popular science on different dosage forms	Special dosage form administration	2022	Duloxetine, mirtazapine	Male	40
inpatient	See the records of pharmacist rounds for details.	Adjustment of medication timing	Medication timing	2022	Zopiclone, Fluvoxamine, Quetiapine	Female	33
inpatient	See the records of pharmacist rounds for details.	Weight monitoring	Dosage and administration	2022	Olanzapine, lactobacillin dispersible tablets	Male	45
inpatient	See the records of pharmacist rounds for details.	Adverse reaction reminders	Adverse reactions	2022	Oxazepam, sodium valproate, quetiapine	Male	31
inpatient	See the records of pharmacist rounds for details.	Routine examination reminders	Drug interaction	2022	Olanzapine, sodium valproate	Male	31
inpatient	See the records of pharmacist rounds for details.	Avoidance of medication omissions	Medication compliance	2022	Quetiapine, aripiprazole, xinnaoning, docusate sodium, liuwei anxiao, ganshuang	Female	30
inpatient	See the records of pharmacist rounds for details.	Adverse reaction identification	Adverse reactions	2022	Quetiapine, amlodipine, Peiyuan Tongnao capsule	Female	30
inpatient	See the records of pharmacist rounds for details.	Popular science on different dosage forms	Special dosage form administration	2022	Aripiprazole, zopiclone, tandospirone, duloxetine	Male	19
inpatient	See the records of pharmacist rounds for details.	Routine examination reminders	Drug interaction	2022	Sodium valproate, risperidone, oxazepam, Diyushengbai tablets	Female	50
inpatient	See the records of pharmacist rounds for details.	Monitoring of drug plasma levels	TDM	2022	Zopiclone, olanzapine, lithium carbonate	Female	28
inpatient	See the records of pharmacist rounds for details.	Monitoring of drug plasma levels	TDM	2022	Lithium carbonate, quetiapine	Female	18
inpatient	See the records of pharmacist rounds for details.	Popular science on different dosage forms	Special dosage form administration	2022	Mirtazapine, oxazepam, paliperidone sustained-release tablets， sertraline	Male	37
inpatient	See the records of pharmacist rounds for details.	Routine examination reminders	Medication compliance	2022	Atorvastatin, felodipine sustained-release tablets, quetiapine sustained-release tablets, risperidone	Female	65
inpatient	See the records of pharmacist rounds for details.	Avoidance of crushing medication	Special dosage form administration	2022	Lithium carbonate sustained-release tablets, quetiapine sustained-release tablets	Male	46
inpatient	See the records of pharmacist rounds for details.	Avoidance of crushing medication	Special dosage form administration	2022	Sodium valproate sustained-release tablets, quetiapine sustained-release tablets	Male	46
inpatient	See the records of pharmacist rounds for details.	Avoidance of arbitrary dose escalation	Drug overdose	2022	Quetiapine sustained-release tablets, olanzapine, Vb	Female	59
inpatient	See the records of pharmacist rounds for details.	Adjustment of medication timing	Medication and diet	2022	Amisulpride, aripiprazole, metformin	Male	67
inpatient	See the records of pharmacist rounds for details.	Drug titration	Dosage and administration	2022	Quetiapine, venlafaxine sustained-release tablets, lorazepam	Female	21
inpatient	See the records of pharmacist rounds for details.	Dose reduction	Pediatric drug use	2022	Quetiapine, Shengxuening, Sertraline	Female	15
inpatient	See the records of pharmacist rounds for details.	Dose reduction	Pediatric drug use	2022	Olanzapine, fluvoxamine	Male	14
inpatient	See the records of pharmacist rounds for details.	Popular science on different dosage forms	Special dosage form administration	2022	Olanzapine, potassium chloride, aripiprazole sustained-release tablets	Female	26
inpatient	See the records of pharmacist rounds for details.	Treatment of adverse reactions	Adverse reactions	2022	Olanzapine, zolpidem, trihexyphenidyl, amisulpride	Male	34
inpatient	See the records of pharmacist rounds for details.	Routine examination reminders	Medication compliance	2022	Enalapril, metoprolol sustained-release tablets, spironolactone, Vb, Ganshuang, potassium chloride, zolpidem, oxazepam.	Male	56
inpatient	See the records of pharmacist rounds for details.	Routine examination reminders	Drug interaction	2022	Quetiapine, Huganning, fluvoxamine, clonazepam, clomipramine	Male	28
inpatient	See the records of pharmacist rounds for details.	Dose reduction	Pediatric drug use	2022	Quetiapine, sertraline	Female	14
inpatient	See the records of pharmacist rounds for details.	Weight monitoring	Adverse reactions	2022	Olanzapine, Clozapine, Diyushengbai Tablets, Lactulose	Female	28
inpatient	See the records of pharmacist rounds for details.	Routine examination reminders	Adverse reactions	2022	Olanzapine, zopiclone, Dangfei Ligan Tablets	Female	33
inpatient	See the records of pharmacist rounds for details.	Avoidance of crushing medication	Special dosage form administration	2022	Li Kejun, lithium carbonate sustained-release tablets, quetiapine, quetiapine sustained-release tablets	Female	46
inpatient	See the records of pharmacist rounds for details.	Adverse reaction identification	Adverse reactions	2022	Diazepam, aspirin enteric-coated tablets	Female	48
inpatient	See the records of pharmacist rounds for details.	Avoidance of long-term use	Treatment course	2022	Risperidone, sodium valproate sustained-release tablets, quetiapine, lactulose oral liquid	Female	54
inpatient	See the records of pharmacist rounds for details.	Weight monitoring	Dosage and administration	2022	Olanzapine	Male	50
inpatient	See the records of pharmacist rounds for details.	Alcohol control	Living habits	2022	Diazepam, VB1, Vb	Male	51
inpatient	See the records of pharmacist rounds for details.	Adverse reaction identification	Dosage and administration	2022	Quetiapine	Female	62
inpatient	See the records of pharmacist rounds for details.	Adjustment of medication timing	Medication timing	2022	Agomelatine, mirtazapine	Female	52
inpatient	See the records of pharmacist rounds for details.	Adverse reaction reminders	Adverse reactions	2022	Estazolam, mirtazapine, lorazepam	Female	39
inpatient	See the records of pharmacist rounds for details.	Popular science on different dosage forms	Special dosage form administration	2022	Oxazepam, venlafaxine sustained-release tablets aripiprazole orally disintegrating tablets, zopiclone	Male	40
inpatient	See the records of pharmacist rounds for details.	Popular science on different dosage forms	Special dosage form administration	2022	Duloxetine enteric-coated, zopiclone, mirtazapine	Female	32
inpatient	See the records of pharmacist rounds for details.	Adverse reaction identification	Adverse reactions	2022	Quetiapine sustained-release tablets, lorazepam, clonazepam, trihexyphenidyl	Female	21
inpatient	See the records of pharmacist rounds for details.	Adverse reaction identification	Adverse reactions	2022	Quetiapine, quetiapine sustained-release tablets, fluoxetine, trihexyphenidyl	Female	18
inpatient	See the records of pharmacist rounds for details.	Adverse reaction identification	Adverse reactions	2022	Olanzapine, sertraline, sodium valproate, aspirin enteric-coated tablets, atorvastatin	Male	15
inpatient	See the records of pharmacist rounds for details.	Drug titration	Dosage and administration	2022	Quetiapine, sertraline	Female	18
inpatient	See the records of pharmacist rounds for details.	Dose reduction	Pediatric drug use	2022	Aripiprazole, sertraline, lorazepam, clonazepam	Female	14
inpatient	See the records of pharmacist rounds for details.	Popular science on different dosage forms	Special dosage form administration	2022	Quetiapine sustained-release tablets	Male	19
inpatient	See the records of pharmacist rounds for details.	Monitoring of drug plasma levels	TDM	2022	Sertraline, Magnesium Valproate Sustained-release Tablets, Quetiapine	Female	29
inpatient	See the records of pharmacist rounds for details.	Adverse reaction reminders	Adverse reactions	2022	Clozapine, sodium valproate, amisulpride	Male	52
inpatient	See the records of pharmacist rounds for details.	Treatment of adverse reactions	Adverse reactions	2022	Oxazepam, amisulpride	Male	27
inpatient	See the records of pharmacist rounds for details.	Treatment of adverse reactions	Adverse reactions	2022	Amisulpride, leucogen, Diyushengbai tablets, trihexyphenidyl	Female	61
inpatient	See the records of pharmacist rounds for details.	Monitoring of drug plasma levels	TDM	2022	Quetiapine sustained-release tablets, sodium valproate, oxazepam	Male	66
inpatient	See the records of pharmacist rounds for details.	Monitoring of drug plasma levels	TDM	2022	Sodium valproate sustained-release tablets, risperidone	Female	68
inpatient	See the records of pharmacist rounds for details.	Weight monitoring	Adverse reactions	2022	Olanzapine, lorazepam, sodium valproate	Male	62
inpatient	See the records of pharmacist rounds for details.	Adverse reaction reminders	Adverse reactions	2022	Clozapine	Male	52
inpatient	See the records of pharmacist rounds for details.	Adverse reaction reminders	Adverse reactions	2022	Quetiapine sustained-release tablets, sodium valproate sustained-release tablets, acarbose	Female	67
inpatient	See the records of pharmacist rounds for details.	Avoidance of long-term use	Treatment course	2022	Escitalopram, zopiclone	Female	15
inpatient	See the records of pharmacist rounds for details.	Adjustment of medication timing	Medication timing	2022	Quetiapine, zopiclone, escitalopram, huganning	Female	34
inpatient	See the records of pharmacist rounds for details.	Continuing efficacy assessment	Drug onset time	2022	Olanzapine, lorazepam, venlafaxine	Female	53
inpatient	See the records of pharmacist rounds for details.	Adverse reaction identification	Adverse reactions	2022	Metoprolol, levamlodipine, olanzapine, sodium valproate	Male	75
inpatient	See the records of pharmacist rounds for details.	Adverse reaction identification	Dosage and administration	2022	Aripiprazole	Female	39
inpatient	See the records of pharmacist rounds for details.	Popular science on different dosage forms	Special dosage form administration	2022	Fluoxetine, lithium carbonate sustained-release tablets, olanzapine orally disintegrating tablets	Female	17
inpatient	See the records of pharmacist rounds for details.	Routine examination reminders	Adverse reactions	2022	Olanzapine, Dangfei Ligan	Male	31
inpatient	See the records of pharmacist rounds for details.	Adverse reaction identification	Adverse reactions	2022	Sertraline, aripiprazole orally disintegrating tablets	Female	20
inpatient	See the records of pharmacist rounds for details.	Weight monitoring	Dosage and administration	2022	Olanzapine	Male	15
inpatient	See the records of pharmacist rounds for details.	Avoidance of drug abuse	Drug abuse	2022	Quetiapine, sertraline, oxazepam	Female	17
inpatient	See the records of pharmacist rounds for details.	Adjustment of medication timing	Medication timing	2022	Venlafaxine, zopiclone	Female	24
inpatient	See the records of pharmacist rounds for details.	Alleviation of medication anxiety	Special dosage form administration	2022	Nifedipine controlled release tablets, tandospirone, mirtazapine, olanzapine	Female	66
inpatient	See the records of pharmacist rounds for details.	Avoidance of crushing medication	Special dosage form administration	2022	Sodium Valproate Sustained Release Tablets, Olanzapine, Trimetazidine	Male	61
inpatient	See the records of pharmacist rounds for details.	Monitoring of drug plasma levels	TDM	2022	Olanzapine, oxazepam, lithium carbonate	Male	61
inpatient	See the records of pharmacist rounds for details.	Adverse reaction identification	Adverse reactions	2022	Olanzapine, sodium valproate, Mettler sustained release tablets, clozapine	Male	72
inpatient	See the records of pharmacist rounds for details.	Popular science on drug distinctions	Drug substitution	2022	Escitalopram, mirtazapine, oxazepam	Male	62
inpatient	See the records of pharmacist rounds for details.	Popular science on drug distinctions	Dosage and administration	2022	Venlafaxine, olanzapine, zopiclone, atorvastatin	Female	65
inpatient	See the records of pharmacist rounds for details.	Continuing efficacy assessment	Pediatric drug use	2022	Venlafaxine, oxazepam, risperidone orally disintegrating tablets	Female	17
inpatient	See the records of pharmacist rounds for details.	Continuing efficacy assessment	Drug onset time	2022	Venlafaxine, olanzapine, mirtazapine, lorazepam	Male	55
inpatient	See the records of pharmacist rounds for details.	Routine examination reminders	Pharmaceutical care	2022	Quetiapine, Magnesium Valproate Sustained-release Tablets, Niaoduqing	Male	44
inpatient	See the records of pharmacist rounds for details.	Avoidance of sudden drug withdrawal	Dosage and administration	2022	Risperidone, olanzapine	Female	23
inpatient	See the records of pharmacist rounds for details.	Routine examination reminders	Dosage and administration	2022	Olanzapine	Male	14
inpatient	See the records of pharmacist rounds for details.	Popular science on different dosage forms	Special dosage form administration	2022	Risperidone, trihexyphenidyl, aripiprazole orally disintegrating tablets	Female	15
inpatient	See the records of pharmacist rounds for details.	Routine examination reminders	Pharmaceutical care	2022	Escitalopram, Quetiapine, Diyushengbai Tablets	Female	18
inpatient	See the records of pharmacist rounds for details.	Adverse reaction reminders	Dosage and administration	2022	Olanzapine	Female	17
inpatient	See the records of pharmacist rounds for details.	Monitoring of drug plasma levels	TDM	2022	Olanzapine, trihexyphenidyl, lithium carbonate	Male	65
inpatient	See the records of pharmacist rounds for details.	Avoidance of medication omissions	Medication compliance	2022	Sodium valproate sustained-release tablets, zopiclone, olanzapine, rivaroxaban, huganning	Female	64
inpatient	See the records of pharmacist rounds for details.	Avoidance of medication omissions	Medication compliance	2022	Lorazepam, mirtazapine, liuwei anxiao	Male	65
inpatient	See the records of pharmacist rounds for details.	Avoidance of medication omissions	Medication compliance	2022	Clozapine, Shengxuening, Diphenhexol, Metoprolol, Aripiprazole	Male	74
inpatient	See the records of pharmacist rounds for details.	Popular science on different dosage forms	Special dosage form administration	2022	Zopiclone, duloxetine enteric-coated	Female	65
inpatient	See the records of pharmacist rounds for details.	Weight monitoring	Dosage and administration	2022	Risperidone, olanzapine	Female	18
inpatient	See the records of pharmacist rounds for details.	Avoidance of arbitrary dose escalation	Dosage and administration	2022	Olanzapine	Male	17
inpatient	See the records of pharmacist rounds for details.	Continuing efficacy assessment	Drug interaction	2022	Fluoxetine, lorazepam	Female	15
inpatient	See the records of pharmacist rounds for details.	Avoidance of drug abuse	Drug abuse	2022	Fluoxetine	Female	16
inpatient	See the records of pharmacist rounds for details.	Popular science on different dosage forms	Special dosage form administration	2022	Aripiprazole, sodium valproate sustained-release tablets, lorazepam	Female	18
inpatient	See the records of pharmacist rounds for details.	Avoidance of drug abuse	Drug abuse	2022	Zopiclone, paliperidone sustained-release tablets, Diyushengbai tablets, compound glycyrrhizin	Female	64
inpatient	See the records of pharmacist rounds for details.	Adverse reaction identification	Dosage and administration	2022	Aripiprazole	Female	69
inpatient	See the records of pharmacist rounds for details.	Avoidance of crushing medication	Special dosage form administration	2022	Amlodipine, valsartan, zopiclone, quetiapine, sodium valproate sustained-release tablets	Male	67
inpatient	See the records of pharmacist rounds for details.	Routine examination reminders	Pharmaceutical care	2022	Paliperidone extended-release tablets, irbesartan, oxazepam, raltitrex, quetiapine	Male	62
inpatient	See the records of pharmacist rounds for details.	Drug titration	Dosage and administration	2022	Olanzapine, sodium valproate sustained-release tablets, trihexyphenidyl	Male	33
inpatient	See the records of pharmacist rounds for details.	Avoidance of medication omissions	Medication compliance	2022	Olanzapine, aripiprazole orally disintegrating tablets, lithium carbonate sustained-release tablets, sodium valproate sustained-release tablets	Male	37
inpatient	See the records of pharmacist rounds for details.	Adverse reaction identification	Pediatric drug use	2022	Fluoxetine, aripiprazole orally disintegrating tablets, zopiclone, quetiapine, magnesium valproate sustained-release tablets	Female	15
inpatient	See the records of pharmacist rounds for details.	Avoidance of arbitrary dose escalation	Drug overdose	2022	Fluvoxamine, aripiprazole orally disintegrating tablets zopiclone, quetiapine, magnesium valproate sustained-release tablets	Female	23
inpatient	See the records of pharmacist rounds for details.	Popular science on different dosage forms	Special dosage form administration	2022	Duloxetine enteric-coated, lorazepam, clonazepam, zolpidem	Male	53
inpatient	See the records of pharmacist rounds for details.	Drug titration	Dosage and administration	2022	Olanzapine, lorazepam, citalopram	Female	33
inpatient	See the records of pharmacist rounds for details.	Avoidance of medication omissions	Medication compliance	2023	Quetiapine sustained-release tablets, sodium valproate sustained-release tablets, donepezil, memantine, oxazepam	Male	74
inpatient	See the records of pharmacist rounds for details.	Adverse reaction identification	Adverse reactions	2023	Clozapine, oxazepam, aripiprazole, potassium chloride sustained-release tablets	Female	53
inpatient	See the records of pharmacist rounds for details.	Routine examination reminders	Dosage and administration	2023	Olanzapine, Huganning	Male	52
inpatient	See the records of pharmacist rounds for details.	Adverse reaction reminders	Adverse reactions	2023	Potassium chloride sustained-release tablets, zopiclone	Female	71
inpatient	See the records of pharmacist rounds for details.	Avoidance of medication omissions	Medication compliance	2023	Olanzapine, ritodrine, rosuvastatin	Female	63
inpatient	See the records of pharmacist rounds for details.	Adverse reaction identification	Adverse reactions	2023	Olanzapine, escitalopram, sodium valproate sustained-release tablets, valsartan, rivaroxaban, fenofibrate	Female	57
inpatient	See the records of pharmacist rounds for details.	Routine examination reminders	Pharmaceutical care	2023	Potassium chloride sustained-release tablets, zopiclone	Female	75
inpatient	See the records of pharmacist rounds for details.	Monitoring of drug plasma levels	TDM	2023	Olanzapine, oxazepam, lithium carbonate sustained-release tablets	Female	49
inpatient	See the records of pharmacist rounds for details.	Avoidance of medication omissions	Medication compliance	2023	Olanzapine, sodium valproate, atorvastatin	Female	49
inpatient	See the records of pharmacist rounds for details.	Adjustment of medication timing	Medication timing	2023	Olanzapine, lithium carbonate sustained-release tablets, sodium bicarbonate	Male	38
inpatient	See the records of pharmacist rounds for details.	Avoidance of arbitrary dose escalation	Dosage and administration	2023	Escitalopram, lithium carbonate sustained-release tablets, quetiapine	Male	15
inpatient	See the records of pharmacist rounds for details.	Avoidance of long-term use	Dosage and administration	2023	Olanzapine, Qijiaoshengbai capsule	Male	16
inpatient	See the records of pharmacist rounds for details.	Avoidance of drug abuse	Drug abuse	2023	Olanzapine, fluoxetine, alprazolam	Male	13
inpatient	See the records of pharmacist rounds for details.	Avoidance of long-term use	Dosage and administration	2023	Lithium carbonate sustained-release tablets, olanzapine, Pudilan	Male	15
inpatient	See the records of pharmacist rounds for details.	Continuing efficacy assessment	Drug onset time	2023	Quetiapine, sertraline	Female	13
inpatient	See the records of pharmacist rounds for details.	Modification of drug type	Dosage and administration	2023	Leucogen, omeprazole enteric-coated capsules, oxazepam, escitalopram	Female	75
inpatient	See the records of pharmacist rounds for details.	Adverse reaction identification	Dosage and administration	2023	Oxazepam, Olanzapine	Male	68
inpatient	See the records of pharmacist rounds for details.	Avoidance of medication omissions	Medication compliance	2023	Quetiapine, memantine, oxazepam	Male	89
inpatient	See the records of pharmacist rounds for details.	Adverse reaction identification	Adverse reactions	2023	Rosuvastatin, zopiclone, olanzapine	Female	73
inpatient	See the records of pharmacist rounds for details.	Avoidance of medication omissions	Medication compliance	2023	menantine	Female	64
inpatient	See the records of pharmacist rounds for details.	Drug titration	Dosage and administration	2023	Olanzapine, oxazepam	Female	26
inpatient	See the records of pharmacist rounds for details.	Routine examination reminders	Drug interaction	2023	Olanzapine, Magnesium Valproate Sustained-release Tablets	Male	23
inpatient	See the records of pharmacist rounds for details.	Adverse reaction identification	Dosage and administration	2023	Risperidone orally disintegrating tablets	Male	26
inpatient	See the records of pharmacist rounds for details.	Drug titration	Dosage and administration	2023	Aripiprazole, quetiapine, lithium carbonate sustained-release tablets	Female	35
inpatient	See the records of pharmacist rounds for details.	Monitoring of drug plasma levels	TDM	2023	Olanzapine, lorazepam, sodium valproate sustained-release tablets	Female	46
inpatient	See the records of pharmacist rounds for details.	Continuing efficacy assessment	Drug interaction	2023	Fluoxetine, Quetiapine	Female	14
inpatient	See the records of pharmacist rounds for details.	Weight monitoring	Dosage and administration	2023	Olanzapine	Female	15
inpatient	See the records of pharmacist rounds for details.	Routine examination reminders	Pediatric drug use	2023	Sertraline, Quetiapine, Shugan Jieyu Capsule	Female	14
inpatient	See the records of pharmacist rounds for details.	Dose reduction	Pediatric drug use	2023	Sertraline, Quetiapine	Female	14
inpatient	See the records of pharmacist rounds for details.	Avoidance of arbitrary dose escalation	Drug overdose	2023	Lithium carbonate sustained-release tablets, olanzapine, oxazepam, trihexyphenidyl	Female	22
inpatient	See the records of pharmacist rounds for details.	Adjustment of medication timing	Medication timing	2023	Quetiapine, sodium valproate sustained-release tablets, irbesartan hydrochlorothiazide tablets, gliclazide sustained-release tablets, raltis	Female	58
inpatient	See the records of pharmacist rounds for details.	Routine examination reminders	Pharmaceutical care	2023	Quetiapine, Magnesium Valproate Sustained-release Tablets, Irbesartan Hydrochlorothiazide Tablets, Amlodipine	Male	57
inpatient	See the records of pharmacist rounds for details.	Avoidance of crushing medication	Special dosage form administration	2023	Olanzapine, sodium valproate sustained-release tablets, metoprolol sustained-release tablets	Female	71
inpatient	See the records of pharmacist rounds for details.	Popular science on different dosage forms	Special dosage form administration	2023	Docusate sodium, quetiapine sustained-release tablets, lithium carbonate sustained-release tablets	Female	31
inpatient	See the records of pharmacist rounds for details.	Avoidance of medication omissions	Medication compliance	2023	Quetiapine, sodium valproate sustained-release tablets metformin, memantine	Male	56
inpatient	See the records of pharmacist rounds for details.	Continuing efficacy assessment	Pediatric drug use	2023	Fluoxetine, Quetiapine	Female	14
inpatient	See the records of pharmacist rounds for details.	Monitoring of drug plasma levels	Dosage and administration	2023	Olanzapine	Female	40
inpatient	See the records of pharmacist rounds for details.	Dose reduction	Pediatric drug use	2023	Mirtazapine	Female	14
inpatient	See the records of pharmacist rounds for details.	Avoidance of sudden drug withdrawal	Drug interaction	2023	Fluoxetine, Quetiapine	Female	13
inpatient	See the records of pharmacist rounds for details.	Routine examination reminders	Drug interaction	2023	Quetiapine, sodium valproate sustained-release tablets	Male	27
inpatient	See the records of pharmacist rounds for details.	Adverse reaction reminders	Adverse reactions	2023	Olanzapine, Clozapine, Aripiprazole, Amlodipine, Lorazepam	Male	56
inpatient	See the records of pharmacist rounds for details.	Routine examination reminders	Pharmaceutical care	2023	Risperidone, oxazepam, metformin, acarbose	Female	58
inpatient	See the records of pharmacist rounds for details.	Adverse reaction identification	Adverse reactions	2023	Risperidone, oxazepam	Male	67
inpatient	See the records of pharmacist rounds for details.	Adverse reaction reminders	Adverse reactions	2023	Quetiapine, sodium valproate sustained-release tablets, lorazepam, clonazepam	Female	28
inpatient	See the records of pharmacist rounds for details.	Monitoring of drug plasma levels	Dosage and administration	2023	Risperidone	Female	15
inpatient	See the records of pharmacist rounds for details.	Dose reduction	Pediatric drug use	2023	Aripiprazole, sertraline	Female	13
inpatient	See the records of pharmacist rounds for details.	Adverse reaction reminders	Adverse reactions	2023	Amisulpride, sertraline, lorazepam	Male	17
inpatient	See the records of pharmacist rounds for details.	Drug titration	Dosage and administration	2023	Fluoxetine, quetiapine, zopiclone, lorazepam	Female	16
inpatient	See the records of pharmacist rounds for details.	Continuing efficacy assessment	Pediatric drug use	2023	Lorazepam, sertraline	Female	13
inpatient	See the records of pharmacist rounds for details.	Weight monitoring	Dosage and administration	2023	Olanzapine	Male	31
inpatient	See the records of pharmacist rounds for details.	Monitoring of drug plasma levels	TDM	2023	Quetiapine, leucogen, sodium valproate sustained-release tablets	Female	29
inpatient	See the records of pharmacist rounds for details.	Weight monitoring	Dosage and administration	2023	Olanzapine	Female	36
inpatient	See the records of pharmacist rounds for details.	Routine examination reminders	Pharmaceutical care	2023	Mirtazapine, duloxetine enteric-coated, clonazepam, lorazepam, nifedipine controlled release tablets, irbesartan hydrochlorothiazide tablets, tandospirone.	Female	84
inpatient	See the records of pharmacist rounds for details.	Weight monitoring	Dosage and administration	2023	Olanzapine	Female	39
inpatient	See the records of pharmacist rounds for details.	Avoidance of drug abuse	Pediatric drug use	2023	Risperidone, lorazepam, fluoxetine, olanzapine	Female	14
inpatient	See the records of pharmacist rounds for details.	Drug titration	Dosage and administration	2023	Aripiprazole, oxazepam	Female	19
inpatient	See the records of pharmacist rounds for details.	Routine examination reminders	Pediatric drug use	2023	Fluoxetine, Olanzapine, Dangfei Ligan	Female	13
inpatient	See the records of pharmacist rounds for details.	Popular science on different dosage forms	Special dosage form administration	2023	Duloxetine enteric-coated, olanzapine, clonazepam	Female	49
inpatient	See the records of pharmacist rounds for details.	Monitoring of drug plasma levels	TDM	2023	Olanzapine, sodium valproate sustained release tablets, metformin	Male	54
inpatient	See the records of pharmacist rounds for details.	Alleviation of medication anxiety	Special dosage form administration	2023	Quetiapine, sodium valproate, lorazepam, nifedipine controlled release tablets	Male	56
inpatient	See the records of pharmacist rounds for details.	Avoidance of crushing medication	Special dosage form administration	2023	Sodium valproate sustained-release tablets, quetiapine sustained-release tablets	Male	54
inpatient	See the records of pharmacist rounds for details.	Routine examination reminders	Pharmaceutical care	2023	Olanzapine, Leucogen, Diyushengbai Tablets	Female	30
inpatient	See the records of pharmacist rounds for details.	Avoidance of sudden drug withdrawal	Discontinuation strategy	2023	Aripiprazole, fluoxetine	Male	23
inpatient	See the records of pharmacist rounds for details.	Weight monitoring	Dosage and administration	2023	Escitalopram, Olanzapine	Female	34
inpatient	See the records of pharmacist rounds for details.	Popular science on different dosage forms	Dosage and administration	2023	Paliperidone sustained-release tablets, potassium chloride sustained-release tablets, olanzapine	Male	51
inpatient	See the records of pharmacist rounds for details.	Popular science on different dosage forms	Special dosage form administration	2023	Duloxetine enteric-coated, oxazepam, quetiapine	Female	17
inpatient	See the records of pharmacist rounds for details.	Avoidance of medication omissions	Medication compliance	2023	Mirtazapine, olanzapine, duloxetine enteric-coated, estazolam, zolpidem, lactulose	Female	56
inpatient	See the records of pharmacist rounds for details.	Drug poisoning identification	Adverse reactions	2023	Olanzapine, lithium carbonate sustained-release tablets	Male	33
inpatient	See the records of pharmacist rounds for details.	Adjustment of medication timing	Medication timing	2023	Lorazepam, aripiprazole, zopiclone, benzhexol	Female	25
inpatient	See the records of pharmacist rounds for details.	Routine examination reminders	Pharmaceutical care	2023	Aripiprazole, zopiclone, oxazepam, metformin sustained-release tablets, amlodipine, dapagliflozin	Female	54
inpatient	See the records of pharmacist rounds for details.	Adverse reaction identification	Adverse reactions	2023	Lithium carbonate, quetiapine, quetiapine sustained-release tablets	Female	46
inpatient	See the records of pharmacist rounds for details.	Treatment of adverse reactions	Adverse reactions	2023	Olanzapine, lorazepam	Male	33
inpatient	See the records of pharmacist rounds for details.	Popular science on different dosage forms	Special dosage form administration	2023	Risperidone orally disintegrating tablets, clozapine, oxazepam, metoprolol sustained-release tablets	Male	48
inpatient	See the records of pharmacist rounds for details.	Adverse reaction identification	Adverse reactions	2023	Risperidone, perphenazine, alprazolam, trihexyphenidyl, tandospirone, potassium chloride sustained-release tablets	Female	49
inpatient	See the records of pharmacist rounds for details.	Adverse reaction identification	Adverse reactions	2023	Irbesartan, Nifedipine Sustained Release Tablets, Aspirin Enteric-coated Tablets, Lipagliflozin, Memantine, Sodium Valproate Sustained Release Tablets	Female	83
inpatient	See the records of pharmacist rounds for details.	Avoidance of sudden drug withdrawal	Pediatric drug use	2023	Olanzapine, paliperidone extended-release tablets, trihexyphenidyl, zopiclone	Female	17
inpatient	See the records of pharmacist rounds for details.	Routine examination reminders	Pharmaceutical care	2023	Sodium valproate sustained-release tablets, quetiapine sustained-release tablets, potassium chloride sustained-release tablets, lorazepam, atorvastatin, metoprolol sustained-release tablets	Male	48
inpatient	See the records of pharmacist rounds for details.	Adverse reaction reminders	Adverse reactions	2023	Clozapine, oxazepam, amisulpride	Female	52
inpatient	See the records of pharmacist rounds for details.	Drug titration	Dosage and administration	2023	Olanzapine, aripiprazole	Female	23
inpatient	See the records of pharmacist rounds for details.	Monitoring of drug plasma levels	TDM	2023	Amisulpride, oxazepam	Male	33
inpatient	See the records of pharmacist rounds for details.	Adverse reaction reminders	Adverse reactions	2023	Aripiprazole, zopiclone	Female	20
inpatient	See the records of pharmacist rounds for details.	Monitoring of drug plasma levels	Drug overdose	2023	Olanzapine, lithium carbonate	Male	30
inpatient	See the records of pharmacist rounds for details.	Routine examination reminders	Pharmaceutical care	2023	Metformin, Atorvastatin, Isosorbide Mononitrate, Valsartan, Acarbose	Male	70
inpatient	See the records of pharmacist rounds for details.	Avoidance of medication omissions	Medication compliance	2023	Atorvastatin, clopidogrel, nifedipine sustained-release tablets, metformin sustained-release tablets, estazolam	Male	64
inpatient	See the records of pharmacist rounds for details.	Popular science on different dosage forms	Special dosage form administration	2023	Olanzapine, potassium chloride sustained-release tablets	Male	19
inpatient	See the records of pharmacist rounds for details.	Weight monitoring	Dosage and administration	2023	Olanzapine	Male	32
inpatient	See the records of pharmacist rounds for details.	Adverse reaction reminders	Adverse reactions	2023	Clozapine, oxazepam, risperidone	Male	43
inpatient	See the records of pharmacist rounds for details.	Adverse reaction reminders	Adverse reactions	2023	Quetiapine, lamotrigine	Male	24
inpatient	See the records of pharmacist rounds for details.	Continuing efficacy assessment	Drug onset time	2023	Quetiapine sustained-release tablets, duloxetine enteric-coated	Male	28
inpatient	See the records of pharmacist rounds for details.	Treatment of adverse reactions	Adverse reactions	2023	Olanzapine, sodium valproate sustained-release tablets, zopiclone	Female	50
inpatient	See the records of pharmacist rounds for details.	Avoidance of arbitrary dose escalation	Dosage and administration	2023	Quetiapine sustained-release tablets, lithium carbonate sustained-release tablets, metoprolol sustained-release tablets	Female	28
inpatient	See the records of pharmacist rounds for details.	Avoidance of crushing medication	Special dosage form administration	2023	Quetiapine sustained-release tablets, sodium valproate sustained-release tablets, finasteride, tamsulosin sustained-release capsules, VB1, Vb, folic acid	Male	77
inpatient	See the records of pharmacist rounds for details.	Routine examination reminders	Pharmaceutical care	2023	Shengxuening, Amlodipine, Sertraline, Raltis, Clozapine	Female	63
inpatient	See the records of pharmacist rounds for details.	Routine examination reminders	Pharmaceutical care	2023	Metoprolol, amlodipine, clozapine	Female	86
inpatient	See the records of pharmacist rounds for details.	Monitoring of drug plasma levels	TDM	2023	Olanzapine	Female	70
inpatient	See the records of pharmacist rounds for details.	Routine examination reminders	Pharmaceutical care	2023	Quetiapine, valsartan, nifedipine sustained-release tablets	Female	86
inpatient	See the records of pharmacist rounds for details.	Routine examination reminders	Pharmaceutical care	2023	Kaiselu, oxazepam, olanzapine, amlodipine	Male	69
inpatient	See the records of pharmacist rounds for details.	Monitoring of drug plasma levels	TDM	2023	Quetiapine, sodium valproate sustained-release tablets, amlodipine, dihydroergotoxine sustained-release tablets	Male	82
inpatient	See the records of pharmacist rounds for details.	Adverse reaction identification	Adverse reactions	2023	Chlorpromazine, irbesartan	Female	64
inpatient	See the records of pharmacist rounds for details.	Avoidance of medication omissions	Medication compliance	2023	Memantine, sodium valproate sustained-release tablets oxazepam, quetiapine	Male	78
inpatient	See the records of pharmacist rounds for details.	Adverse reaction identification	Adverse reactions	2023	Atorvastatin, sodium valproate sustained-release tablets, gliclazide sustained-release tablets, metformin, irbesartan	Male	69
inpatient	See the records of pharmacist rounds for details.	Avoidance of medication omissions	Medication compliance	2023	Memantine, acarbose, quetiapine, sodium valproate sustained-release tablets	Female	87
inpatient	See the records of pharmacist rounds for details.	Adverse reaction identification	Adverse reactions	2023	Olanzapine, zopiclone rivaroxaban, metoprolol sustained-release tablets	Male	82
inpatient	See the records of pharmacist rounds for details.	Adverse reaction identification	Adverse reactions	2023	Aspirin Enteric-coated Tablets, Rosuvastatin	Female	65
inpatient	See the records of pharmacist rounds for details.	Adverse reaction identification	Adverse reactions	2023	Clozapine, sodium valproate sustained-release tablets, acarbose, glimepiride, escitalopram, lorazepam	Female	68
inpatient	See the records of pharmacist rounds for details.	Routine examination reminders	Pharmaceutical care	2023	Shengxuebao, Kaiselu	Female	90
inpatient	See the records of pharmacist rounds for details.	Avoidance of medication omissions	Medication compliance	2023	Memantine, Shengxuening, Quetiapine, Sodium Valproate	Male	74
inpatient	See the records of pharmacist rounds for details.	Monitoring of drug plasma levels	TDM	2023	Olanzapine, sodium valproate sustained-release tablets	Female	61
inpatient	See the records of pharmacist rounds for details.	Adverse reaction reminders	Adverse reactions	2023	Lorazepam, zopiclone, quetiapine, vortioxetine	Female	65
inpatient	See the records of pharmacist rounds for details.	Adjustment of medication timing	Medication timing	2023	Zopiclone	Male	72
inpatient	See the records of pharmacist rounds for details.	Adjustment of medication timing	Medication timing	2023	Risperidone, zopiclone	Female	43
inpatient	See the records of pharmacist rounds for details.	Drug titration	Dosage and administration	2023	Olanzapine, lithium carbonate sustained-release tablets, sodium valproate sustained-release tablets	Female	69
inpatient	See the records of pharmacist rounds for details.	Adjustment of medication timing	Medication timing	2023	Oxazepam	Female	79
inpatient	See the records of pharmacist rounds for details.	Routine examination reminders	Pharmaceutical care	2023	Zaleplon, sodium docrate, quetiapine, gliclazide sustained-release tablets, metformin sustained-release tablets, memantine	Female	78
inpatient	See the records of pharmacist rounds for details.	Avoidance of medication omissions	Medication compliance	2023	Zopiclone, Quetiapine, Memantine	Male	80
inpatient	See the records of pharmacist rounds for details.	Monitoring of drug plasma levels	Dosage and administration	2023	Quetiapine	Male	76
inpatient	See the records of pharmacist rounds for details.	Routine examination reminders	Pharmaceutical care	2023	Quetiapine, amlodipine, irbesartan	Male	67
inpatient	See the records of pharmacist rounds for details.	Weight monitoring	Dosage and administration	2023	Olanzapine	Male	52
inpatient	See the records of pharmacist rounds for details.	Routine examination reminders	Pharmaceutical care	2023	Clozapine, metoprolol, irbesartan	Male	62
inpatient	See the records of pharmacist rounds for details.	Adjustment of medication timing	Medication timing	2023	Clozapine, sodium valproate sustained-release tablets, acarbose	Male	56
inpatient	See the records of pharmacist rounds for details.	Drug titration	Dosage and administration	2023	Olanzapine, lithium carbonate sustained-release tablets	Female	22
inpatient	See the records of pharmacist rounds for details.	Adverse reaction identification	Adverse reactions	2023	Quetiapine, valsartan, gliclazide sustained-release tablets	Female	90
inpatient	See the records of pharmacist rounds for details.	Dose reduction	Pediatric drug use	2023	Fluvoxamine, quetiapine	Female	14
inpatient	See the records of pharmacist rounds for details.	Continuing efficacy assessment	Pediatric drug use	2023	Fluoxetine, olanzapine	Female	14
inpatient	See the records of pharmacist rounds for details.	Adjustment of medication timing	Medication timing	2023	Quetiapine, sodium valproate, acarbose	Female	70
inpatient	See the records of pharmacist rounds for details.	Drug titration	Dosage and administration	2023	Olanzapine, lithium carbonate sustained-release tablets	Female	13
inpatient	See the records of pharmacist rounds for details.	Adverse reaction identification	Adverse reactions	2023	Olanzapine, amlodipine, clozapine	Male	60
inpatient	See the records of pharmacist rounds for details.	Avoidance of arbitrary dose reduction	Dosage and administration	2023	Amisulpride, trihexyphenidyl	Male	41
inpatient	See the records of pharmacist rounds for details.	Drug titration	Dosage and administration	2023	Sodium valproate sustained-release tablets, trihexyphenidyl, aripiprazole	Male	37
inpatient	See the records of pharmacist rounds for details.	Continuing efficacy assessment	Drug interaction	2023	Quetiapine, fluoxetine	Female	17
inpatient	See the records of pharmacist rounds for details.	Drug titration	Dosage and administration	2023	Sertraline, Shugan Jieyu capsule	Male	15
inpatient	See the records of pharmacist rounds for details.	Routine examination reminders	Pharmaceutical care	2023	Olanzapine, escitalopram, Dangfei Ligan capsule	Female	60
inpatient	See the records of pharmacist rounds for details.	Avoidance of crushing medication	Special dosage form administration	2023	Quetiapine sustained-release tablets, sodium valproate sustained-release tablets	Female	50
inpatient	See the records of pharmacist rounds for details.	Monitoring of drug plasma levels	TDM	2023	Sertraline, amisulpride, lorazepam	Male	17
inpatient	See the records of pharmacist rounds for details.	Adverse reaction identification	Adverse reactions	2023	Quetiapine, rivaroxaban	Female	88
inpatient	See the records of pharmacist rounds for details.	Popular science on different dosage forms	Special dosage form administration	2023	Venlafaxine sustained-release capsules, olanzapine	Female	20
inpatient	See the records of pharmacist rounds for details.	Adverse reaction identification	Adverse reactions	2023	Quetiapine sustained-release tablets, sodium valproate, benazepril	Female	67
inpatient	See the records of pharmacist rounds for details.	Drug titration	Dosage and administration	2023	Escitalopram, lorazepam, aripiprazole	Female	31
inpatient	See the records of pharmacist rounds for details.	Weight monitoring	Adverse reactions	2023	Olanzapine, lithium carbonate sustained-release tablets	Female	18
inpatient	See the records of pharmacist rounds for details.	Popular science on different dosage forms	Special dosage form administration	2023	Quetiapine sustained-release tablets, lithium carbonate sustained-release tablets, potassium chloride sustained-release tablets	Female	35
inpatient	See the records of pharmacist rounds for details.	Routine examination reminders	Dosage and administration	2023	Magnesium valproate sustained-release tablets	Male	30
inpatient	See the records of pharmacist rounds for details.	Routine examination reminders	Drug interaction	2023	Quetiapine sustained-release tablets, sodium valproate, benazepril	Male	29
inpatient	See the records of pharmacist rounds for details.	Adverse reaction reminders	Adverse reactions	2023	Quetiapine, sodium valproate, oxazepam	Male	76
inpatient	See the records of pharmacist rounds for details.	Continuing efficacy assessment	Drug onset time	2023	Quetiapine, duloxetine enteric-coated, oxazepam	Female	17
inpatient	See the records of pharmacist rounds for details.	Weight monitoring	Pharmaceutical care	2023	Sodium valproate, oxazepam, olanzapine	Female	35
inpatient	See the records of pharmacist rounds for details.	Adverse reaction reminders	Adverse reactions	2023	Amlodipine, clozapine, lithium carbonate sustained-release tablets	Female	56
inpatient	See the records of pharmacist rounds for details.	Avoidance of drug abuse	Drug overdose	2023	Lithium carbonate sustained-release tablets, fluoxetine	Female	17
inpatient	See the records of pharmacist rounds for details.	Dose reduction	Pediatric drug use	2023	Olanzapine, trihexyphenidyl =	Female	17
inpatient	See the records of pharmacist rounds for details.	Popular science on different dosage forms	Special dosage form administration	2023	Quetiapine, duloxetine enteric-coated	Female	71
inpatient	See the records of pharmacist rounds for details.	Popular science on different dosage forms	Special dosage form administration	2023	Duloxetine enteric-coated, aripiprazole	Female	13
inpatient	See the records of pharmacist rounds for details.	Weight monitoring	Drug interaction	2023	Olanzapine, sodium valproate	Male	68
inpatient	See the records of pharmacist rounds for details.	Adverse reaction reminders	Adverse reactions	2023	Olanzapine, sodium valproate sustained-release tablets, clonazepam	Male	50
inpatient	See the records of pharmacist rounds for details.	Drug titration	Dosage and administration	2023	Oxazepam, Quetiapine	Female	15
inpatient	See the records of pharmacist rounds for details.	Weight monitoring	Adverse reactions	2023	Olanzapine, lorazepam, fluoxetine	Female	15
inpatient	See the records of pharmacist rounds for details.	Avoidance of medication omissions	Medication compliance	2023	Lorazepam, amisulpride	Male	24
inpatient	See the records of pharmacist rounds for details.	Adjustment of medication timing	Medication timing	2023	Duloxetine enteric-coated, acarbose	Male	72
inpatient	See the records of pharmacist rounds for details.	Drug titration	Dosage and administration	2023	Lorazepam, quetiapine, venlafaxine sustained-release capsules	Female	38
inpatient	See the records of pharmacist rounds for details.	Routine examination reminders	Pharmaceutical care	2023	Rivaroxaban, Gliclazide Sustained Release Tablets, Atorvastatin	Female	77
inpatient	See the records of pharmacist rounds for details.	Weight monitoring	Pharmaceutical care	2023	Olanzapine, sodium valproate sustained-release tablets, aripiprazole	Male	16
inpatient	See the records of pharmacist rounds for details.	Drug titration	Dosage and administration	2023	Sodium valproate sustained-release tablets, amisulpride	Male	57
inpatient	See the records of pharmacist rounds for details.	Adjustment of medication timing	Medication timing	2023	Quetiapine sustained-release tablets, raltitrex	Female	67
inpatient	See the records of pharmacist rounds for details.	Weight monitoring	Pharmaceutical care	2023	Oxazepam, escitalopram, quetiapine	Female	17
inpatient	See the records of pharmacist rounds for details.	Adverse reaction identification	Adverse reactions	2023	Rivaroxaban, Olanzapine Sodium Valproate Sustained Release Tablets	Female	70
inpatient	See the records of pharmacist rounds for details.	Adverse reaction identification	Adverse reactions	2023	Rivaroxaban, quetiapine sustained-release tablets, sodium valproate sustained-release tablets	Female	89
inpatient	See the records of pharmacist rounds for details.	Continuing efficacy assessment	Drug onset time	2023	Escitalopram, Quetiapine	Male	33
inpatient	See the records of pharmacist rounds for details.	Adjustment of medication timing	Medication timing	2023	Olanzapine, mirtazapine, zaleplon	Female	65
inpatient	See the records of pharmacist rounds for details.	Adverse reaction identification	Adverse reactions	2023	Citalopram, Quetiapine, Lorazepam, Zaleplon, Propranolol, Clopidogrel, Rosuvastatin	Female	48
inpatient	See the records of pharmacist rounds for details.	Adverse reaction reminders	Adverse reactions	2023	Sertraline, olanzapine, zopiclone, lorazepam, potassium chloride sustained-release tablets	Female	67
inpatient	See the records of pharmacist rounds for details.	Popular science on different dosage forms	Special dosage form administration	2023	Duloxetine enteric-coated, agomelatine, quetiapine, amlodipine, indapamide sustained-release tablets	Male	37
inpatient	See the records of pharmacist rounds for details.	Popular science on different dosage forms	Special dosage form administration	2023	Duloxetine enteric-coated, oxazepam, agomelatine, propranolol, atorvastatin, aspirin enteric-coated tablets	Female	48
inpatient	See the records of pharmacist rounds for details.	Modification of drug type	Special dosage form administration	2023	Escitalopram, paroxetine, lorazepam, esomeprazole enteric-coated, Jiuwei Zhenxin Granules	Female	26
inpatient	See the records of pharmacist rounds for details.	Adverse reaction reminders	Adverse reactions	2023	Sertraline, clonazepam, lorazepam, flupentixol and melitracen tablets, rosuvastatin	Female	51
inpatient	See the records of pharmacist rounds for details.	Adverse reaction identification	Drug interaction	2023	Olanzapine, benzhexol, lamotrigine, lorazepam, propranolol	Female	19
inpatient	See the records of pharmacist rounds for details.	Avoidance of medication omissions	Medication compliance	2023	Escitalopram, olanzapine, lamotrigine, clomipramine, zopiclone	Male	43
inpatient	See the records of pharmacist rounds for details.	Adverse reaction reminders	Adverse reactions	2023	Paroxetine, Olanzapine, Mirtazapine, Propranolol, Lorazepam, Tandospirone	Female	43
inpatient	See the records of pharmacist rounds for details.	Modification of drug type	Special dosage form administration	2023	Paroxetine enteric-coated, mirtazapine, zopiclone, omeprazole enteric-coated, sodium valproate sustained-release tablets, atorvastatin	Male	43
inpatient	See the records of pharmacist rounds for details.	Adjustment of medication timing	Medication timing	2023	Lithium carbonate sustained-release tablets, lorazepam, lamotrigine, zopiclone	Male	15
inpatient	See the records of pharmacist rounds for details.	Avoidance of medication omissions	Medication compliance	2023	Escitalopram, mirtazapine, oxazepam, buspirone	Male	37
inpatient	See the records of pharmacist rounds for details.	Dose reduction	Pediatric drug use	2023	Venlafaxine, zaleplon, oxazepam, propranolol	Female	18
inpatient	See the records of pharmacist rounds for details.	Avoidance of sudden drug withdrawal	Discontinuation strategy	2023	Venlafaxine, Zaleplon	Female	19
inpatient	See the records of pharmacist rounds for details.	Avoidance of sudden drug withdrawal	Discontinuation strategy	2023	Risperidone, zaleplon, quetiapine, propranolol	Female	15
inpatient	See the records of pharmacist rounds for details.	Avoidance of medication omissions	Medication compliance	2023	Tamsulosin sustained release, valsartan, nifedipine controlled release tablets, potassium chloride sustained release tablets	Male	81
inpatient	See the records of pharmacist rounds for details.	Avoidance of arbitrary dose escalation	Dosage and administration	2023	Venlafaxine sustained-release capsules, mirtazapine, lorazepam	Male	77
inpatient	See the records of pharmacist rounds for details.	Avoidance of arbitrary dose reduction	Dosage and administration	2023	Escitalopram, estazolam	Female	71
inpatient	See the records of pharmacist rounds for details.	Drug titration	Dosage and administration	2023	Sertraline, olanzapine, eszopiclone, agomelatine	Female	20
inpatient	See the records of pharmacist rounds for details.	Popular science on different dosage forms	Special dosage form administration	2023	Duloxetine enteric-coated, citalopram, olanzapine, irbesartan, idebenone tablets	Female	55
inpatient	See the records of pharmacist rounds for details.	Popular science on different dosage forms	Special dosage form administration	2023	Duloxetine enteric-coated, lorazepam, olanzapine	Female	15
inpatient	See the records of pharmacist rounds for details.	Monitoring of drug plasma levels	Drug overdose	2023	Tandospirone, fluoxetine, olanzapine	Female	22
inpatient	See the records of pharmacist rounds for details.	Drug poisoning identification	Adverse reactions	2023	Quetiapine, lithium carbonate sustained-release tablets	Female	27
inpatient	See the records of pharmacist rounds for details.	Adjustment of medication timing	Medication timing	2023	Mirtazapine, zolpidem, olanzapine	Male	82
inpatient	See the records of pharmacist rounds for details.	Avoidance of sudden drug withdrawal	Discontinuation strategy	2023	Citalopram, olanzapine	Male	36
inpatient	See the records of pharmacist rounds for details.	Adverse reaction identification	Adverse reactions	2023	Fluoxetine, zopiclone, agomelatine, olanzapine	Male	45
inpatient	See the records of pharmacist rounds for details.	Popular science on different dosage forms	Special dosage form administration	2023	Lithium carbonate sustained-release tablets, quetiapine, duloxetine enteric-coated, clonazepam	Female	50
inpatient	See the records of pharmacist rounds for details.	Avoidance of sudden drug withdrawal	Discontinuation strategy	2023	Fluoxetine, lorazepam, tandospirone	Female	17
inpatient	See the records of pharmacist rounds for details.	Drug titration	Dosage and administration	2023	Fluvoxamine, aripiprazole, oxazepam	Female	13
inpatient	See the records of pharmacist rounds for details.	Avoidance of sudden drug withdrawal	Discontinuation strategy	2023	Quetiapine, lorazepam, sodium valproate sustained-release tablets	Female	47
inpatient	See the records of pharmacist rounds for details.	Drug poisoning identification	Adverse reactions	2023	Lithium carbonate sustained-release tablets, sodium valproate sustained-release tablets, olanzapine	Male	34
inpatient	See the records of pharmacist rounds for details.	Popular science on different dosage forms	Special dosage form administration	2023	Olanzapine, zopiclone, duloxetine enteric-coated, lorazepam	Female	44
inpatient	See the records of pharmacist rounds for details.	Popular science on different dosage forms	Special dosage form administration	2023	Quetiapine, risperidone orally disintegrating tablets, potassium chloride sustained-release tablets	Female	32
inpatient	See the records of pharmacist rounds for details.	Weight monitoring	Pharmaceutical care	2023	Olanzapine, lorazepam	Male	24
inpatient	See the records of pharmacist rounds for details.	Popular science on different dosage forms	Special dosage form administration	2023	Zopiclone, duloxetine enteric-coated, escitalopram, amlodipine	Male	76
inpatient	See the records of pharmacist rounds for details.	Avoidance of medication omissions	Medication compliance	2023	Escitalopram, memantine, olanzapine	Male	55
inpatient	See the records of pharmacist rounds for details.	Weight monitoring	Pharmaceutical care	2023	Olanzapine, zopiclone, aripiprazole, lorazepam	Female	16
inpatient	See the records of pharmacist rounds for details.	Adverse reaction identification	Drug overdose	2023	Escitalopram, risperidone, lorazepam, zolpidem	Male	24
inpatient	See the records of pharmacist rounds for details.	Adjustment of medication timing	Medication timing	2023	Sertraline, quetiapine, zolpidem	Female	17
inpatient	See the records of pharmacist rounds for details.	Drug poisoning identification	Adverse reactions	2023	Fluoxetine, Quetiapine	Female	15
inpatient	See the records of pharmacist rounds for details.	Avoidance of drug abuse	Drug overdose	2023	Sertraline, aripiprazole, zolpidem	Male	36
inpatient	See the records of pharmacist rounds for details.	Adjustment of medication timing	Medication timing	2023	Risperidone, estazolam	Female	47
inpatient	See the records of pharmacist rounds for details.	Continuing efficacy assessment	Drug interaction	2023	Risperidone, Magnesium Valproate Sustained-release Tablets, Olanzapine	Male	31
inpatient	See the records of pharmacist rounds for details.	Routine examination reminders	Dosage and administration	2023	Olanzapine. Li Kejun	Female	40
inpatient	See the records of pharmacist rounds for details.	Adverse reaction reminders	Adverse reactions	2023	Amisulpride, Aripiprazole	Female	38
inpatient	See the records of pharmacist rounds for details.	Dose reduction	Pediatric drug use	2023	Sertraline, Olanzapine	Female	14
inpatient	See the records of pharmacist rounds for details.	Dose reduction	Drug interaction	2023	Tandospirone, fluvoxamine, oxazepam	Female	18
inpatient	See the records of pharmacist rounds for details.	Adjustment of medication timing	Medication timing	2023	Quetiapine, sodium valproate sustained-release tablets, lorazepam	Female	52
inpatient	See the records of pharmacist rounds for details.	Monitoring of drug plasma levels	TDM	2023	Quetiapine, sodium valproate sustained-release tablets, lorazepam, risperidone, benzhexol	Female	39
inpatient	See the records of pharmacist rounds for details.	Adverse reaction reminders	Adverse reactions	2023	Sodium valproate sustained-release tablets, aripiprazole, olanzapine	Female	37
inpatient	See the records of pharmacist rounds for details.	Avoidance of medication omissions	Medication compliance	2023	Mirtazapine, tandospirone, fluvoxamine, zolpidem	Female	24
inpatient	See the records of pharmacist rounds for details.	Popular science on different dosage forms	Special dosage form administration	2023	Lithium carbonate sustained-release tablets, quetiapine sustained-release tablets, sodium valproate sustained-release tablets	Female	17
inpatient	See the records of pharmacist rounds for details.	Adjustment of medication timing	Medication timing	2023	Sertraline, zopiclone, lorazepam	Female	40
inpatient	See the records of pharmacist rounds for details.	Adverse reaction reminders	Adverse reactions	2023	Mirtazapine, tandospirone, lorazepam	Female	62
inpatient	See the records of pharmacist rounds for details.	Monitoring of drug plasma levels	TDM	2023	Lithium carbonate sustained-release tablets, quetiapine sustained-release tablets, agomelatine	Male	30
Internet information subscription	Depression Patients Should Be Cautious with Cold Medications After COVID Infection	Avoidance of simultaneous use	Drug interaction	2023	N/A	N/A	N/A
Internet information subscription	Is Obsessive-Compulsive Disorder (OCD) Just Being Picky or a Genuine Illness?	Disease symptoms identification	Medical science popularization	2023	N/A	N/A	N/A
Internet information subscription	Fear of Socializing: What to Do About Social Anxiety	Treatment of disease symptoms	Medical science popularization	2023	N/A	N/A	N/A
Internet information subscription	The Ultimate COVID Prevention Handbook is Here	Treatment of disease symptoms	Medical science popularization	2023	N/A	N/A	N/A
Internet information subscription	What to Do When a Child Repeats Actions Frequently	Treatment of adverse reactions	Pediatric drug use	2023	N/A	N/A	N/A
Internet information subscription	How to Curb the Urge to Buy: Tips for Managing Impulsive Purchases	Treatment of disease symptoms	Medical science popularization	2023	N/A	N/A	N/A
Internet information subscription	How to Deal with Psychological Manipulation and Coercive Control	Treatment of disease symptoms	Medical science popularization	2023	N/A	N/A	N/A
Internet information subscription	How to Develop Social Skills	Treatment of disease symptoms	Medical science popularization	2023	N/A	N/A	N/A
Internet information subscription	Adverse Reactions of Insomnia Medications	Treatment of adverse reactions	Adverse reactions	2023	N/A	N/A	N/A
Internet information subscription	Can QuickAct Cause Mental Confusion?	Adverse reaction reminders	Adverse reactions	2023	N/A	N/A	N/A
Internet information subscription	Learning to Cope and Adjust Emotionally	Treatment of disease symptoms	Medical science popularization	2023	N/A	N/A	N/A
Internet information subscription	Treating Sleep Disorders	Avoidance of mixing drugs	Drug selection	2023	N/A	N/A	N/A
Internet information subscription	Pain is also a Disease	Disease symptoms identification	Medical science popularization	2023	N/A	N/A	N/A
Internet information subscription	Childhood Mental Health Issues Need Early Treatment	Disease symptoms identification	Medical science popularization	2023	N/A	N/A	N/A
Internet information subscription	Focus on Alzheimer's Disease: Early Treatment is Key	Seeking medical treatment	Treatment plan interpretation	2023	N/A	N/A	N/A
Internet information subscription	Learning Difficulties in Children Can Be Treated	Disease symptoms identification	Treatment plan interpretation	2023	N/A	N/A	N/A
Internet information subscription	Youth Center Opening: Helping Many Young People	Seeking medical treatment	Treatment plan interpretation	2023	N/A	N/A	N/A
Internet information subscription	Parent-Child Communication: The Power of Praising Your Child	Treatment of disease symptoms	Pediatric drug use	2023	N/A	N/A	N/A
Internet information subscription	Focusing on Medication Safety: Avoiding Harm from Improper Use	Avoidance of drug abuse	Drug overdose	2023	N/A	N/A	N/A
Internet information subscription	Preventing Suicide	Treatment of adverse reactions	Adverse reactions	2023	N/A	N/A	N/A
Internet information subscription	Inability to Quit Drinking: Is It a Disease?	Disease symptoms identification	Treatment plan interpretation	2023	N/A	N/A	N/A
Internet information subscription	Is There a Right Way to Criticize Your Child?	Treatment of disease symptoms	Pediatric drug use	2023	N/A	N/A	N/A
Internet information subscription	The Patient's Emotional Guide	Disease symptoms identification	Treatment plan interpretation	2023	N/A	N/A	N/A
Internet information subscription	What to Do If Your Child Is Addicted to the Internet	Treatment of disease symptoms	Treatment plan interpretation	2023	N/A	N/A	N/A
Internet information subscription	High Temperatures: A Trigger for Emotional Outbursts	Disease symptoms identification	Medical science popularization	2023	N/A	N/A	N/A
Internet information subscription	How to Handle a Child with Poor Concentration and Procrastination	Treatment of disease symptoms	Medical science popularization	2023	N/A	N/A	N/A
Internet information subscription	Understanding the National Depression Report	Disease symptoms identification	Treatment plan interpretation	2023	N/A	N/A	N/A
Internet information subscription	Psychological Self-Help Toolkit	Treatment of disease symptoms	Medical science popularization	2023	N/A	N/A	N/A
Internet information subscription	Talking to Plants: Does It Help?	Disease symptoms identification	Treatment plan interpretation	2023	N/A	N/A	N/A
Internet information subscription	Are There Really "Smart Drugs"? Here's the Truth	Popular science on drug distinctions	Drug selection	2023	N/A	N/A	N/A
Internet information subscription	Struggling with Guiding Your Child Through Emotional Outbursts? Say No to Fear of Counseling	Treatment of disease symptoms	Medical science popularization	2023	N/A	N/A	N/A
Internet information subscription	Willpower Alone Isn't Enough to Quit Smoking	Disease symptoms identification	Medical science popularization	2023	N/A	N/A	N/A
Internet information subscription	When a Family Falls Ill	Disease symptoms identification	Medical science popularization	2023	N/A	N/A	N/A
Internet information subscription	Mental Rehabilitation: Helping Patients with Psychiatric Disabilities Return to Society	Seeking medical treatment	Treatment plan interpretation	2023	N/A	N/A	N/A
Internet information subscription	In the Face of the Pandemic, Psychological Defense Shouldn't Be Overlooked	Disease symptoms identification	Medical science popularization	2023	N/A	N/A	N/A
Internet information subscription	Building a Psychological Great Wall Against the Pandemic	Treatment of disease symptoms	Medical science popularization	2023	N/A	N/A	N/A
Internet information subscription	Is Your Child Active or Dealing with ADHD?	Disease symptoms identification	Treatment plan interpretation	2023	N/A	N/A	N/A
Internet information subscription	They Have Genius Syndrome, But Don’t Want to Be Geniuses	Disease symptoms identification	Medical science popularization	2023	N/A	N/A	N/A
Internet information subscription	Psychological Counseling or Psychotherapy?	Popular science on treatment plan distinctions	Treatment plan interpretation	2023	N/A	N/A	N/A
Internet information subscription	World Sleep Day: Saving Sleep	Treatment of disease symptoms	Treatment plan interpretation	2023	N/A	N/A	N/A
Internet information subscription	Spring Blossoms, But It’s a Tough Time for Mental Health Patients	Disease symptoms identification	Treatment plan interpretation	2023	N/A	N/A	N/A
Internet information subscription	Common Medication Misuse Can Lead to Addiction	Avoidance of drug abuse	Drug abuse	2023	N/A	N/A	N/A
Internet information subscription	This Condition Affects Women Twice as Often as Men	Disease symptoms identification	Medical science popularization	2023	N/A	N/A	N/A
Internet information subscription	Don’t Let ADHD Delay Your Child’s Development	Disease symptoms identification	Medical science popularization	2023	N/A	N/A	N/A
Internet information subscription	Can Squeezing Help Relieve Stress?	Regular exercise	Medical science popularization	2023	N/A	N/A	N/A
Internet information subscription	Should We Aim for Sleep Like Winter Olympic Champions?	Continuing efficacy assessment	Medical science popularization	2023	N/A	N/A	N/A
Internet information subscription	How to Cope with “Waiting Anxiety” for Graduate Exam Takers	Disease symptoms identification	Medical science popularization	2023	N/A	N/A	N/A
Internet information subscription	Dealing with Back-to-School Anxiety	Disease symptoms identification	Medical science popularization	2023	N/A	N/A	N/A
Internet information subscription	Holiday Syndrome in the Elderly	Disease symptoms identification	Medical science popularization	2023	N/A	N/A	N/A
Internet information subscription	Holiday Syndrome: Overcoming Anxiety	Treatment of disease symptoms	Medical science popularization	2023	N/A	N/A	N/A
Internet information subscription	Mental Health Patients: Essential Tips for Spring Festival	Avoidance of medication omissions	Medical science popularization	2023	N/A	N/A	N/A
Internet information subscription	How to Avoid Internet Addiction	Treatment of disease symptoms	Medical science popularization	2023	N/A	N/A	N/A
Internet information subscription	Keep Children Away from Holiday Syndrome	Treatment of disease symptoms	Medical science popularization	2023	N/A	N/A	N/A
Internet information subscription	What to Do When Kids Get Addicted to Their Phones Outdoors	Treatment of disease symptoms	Treatment plan interpretation	2023	N/A	N/A	N/A
Internet information subscription	Elderly Patients Should Be Cautious When Taking These Medications—Beware of Falls	Adverse reaction reminders	Adverse reactions	2023	N/A	N/A	N/A
Internet information subscription	Don’t Let Emotions Hinder Your Child’s Progress	Treatment of disease symptoms	Medical science popularization	2023	N/A	N/A	N/A
Internet information subscription	Managing Year-End Anxiety	Treatment of disease symptoms	Medical science popularization	2022	N/A	N/A	N/A
Internet information subscription	What to Do When Your Child Refuses to Communicate	Treatment of disease symptoms	Medical science popularization	2022	N/A	N/A	N/A
Internet information subscription	Parents’ Role: Better to Improve Your Approach Than to Take the Spotlight	Continuing efficacy assessment	Medical science popularization	2022	N/A	N/A	N/A
Internet information subscription	Impulsivity: This Condition Isn’t Without Treatment	Disease symptoms identification	Medical science popularization	2022	N/A	N/A	N/A
Internet information subscription	Youth Development Begins with the Mind	Seeking medical treatment	Medical science popularization	2022	N/A	N/A	N/A
Internet information subscription	Manage Your Emotions	Treatment of disease symptoms	Medical science popularization	2022	N/A	N/A	N/A
Internet information subscription	How to Combat Depression	Avoidance of arbitrary dose escalation	Drug selection	2022	N/A	N/A	N/A
Internet information subscription	World AIDS Day	Adverse reaction identification	Drug selection	2022	N/A	N/A	N/A
Internet information subscription	Depression Is Not a Sign of Weakness or Sensitivity	Disease symptoms identification	Medical science popularization	2022	N/A	N/A	N/A
Internet information subscription	Feeling Anxious and Lost During Your Prime Youth?	Disease symptoms identification	Pediatric drug use	2022	N/A	N/A	N/A
Internet information subscription	Why Are Dreaming Young Women Struggling with Depression?	Disease symptoms identification	Treatment plan interpretation	2022	N/A	N/A	N/A
Internet information subscription	Treating Mental Illness: Try Integrating Traditional and Western Medicine	Seeking medical treatment	Drug selection	2022	N/A	N/A	N/A
Internet information subscription	Youth Mental Health Issues Cannot Be Ignored	Disease symptoms identification	Pediatric drug use	2022	N/A	N/A	N/A
Internet information subscription	Pain is a Disease, It Needs Treatment	Disease symptoms identification	Medical science popularization	2022	N/A	N/A	N/A
Internet information subscription	Do You Also Have Questions About Antibiotic Sensitivity Reports?	Interpretation of pharmaceutical report	Test result interpretation	2022	N/A	N/A	N/A
Internet information subscription	World Alzheimer’s Day	Avoidance of medication omissions	Drug selection	2022	N/A	N/A	N/A
Internet information subscription	World Suicide Prevention Day	Disease symptoms identification	Medical science popularization	2022	N/A	N/A	N/A
Internet information subscription	Depression Diagnosis and Treatment Guidelines	Continuing efficacy assessment	Drug selection	2022	N/A	N/A	N/A
Internet information subscription	How to Refocus in the New Semester	Treatment of disease symptoms	Pediatric drug use	2022	N/A	N/A	N/A
Internet information subscription	Mental Health Assessment: Scoring Your Mental Well-being	Interpretation of pharmaceutical report	Pediatric drug use	2022	N/A	N/A	N/A
Internet information subscription	Characteristics of Adolescence in Children	Disease symptoms identification	Pediatric drug use	2022	N/A	N/A	N/A
Internet information subscription	How to Help Children Overcome Low Self-Esteem	Treatment of disease symptoms	Pediatric drug use	2022	N/A	N/A	N/A
Internet information subscription	Facing End-of-Semester Exam Anxiety	Treatment of disease symptoms	Medical science popularization	2022	N/A	N/A	N/A
Internet information subscription	Use Smiles to Banish Depression	Treatment of disease symptoms	Medical science popularization	2022	N/A	N/A	N/A
Internet information subscription	Excessive Smoking and Drinking Can Lead to This Disease	Disease symptoms identification	Medical science popularization	2022	N/A	N/A	N/A
Internet information subscription	Preventing Post-Traumatic Stress Disorder: Here’s How	Treatment of disease symptoms	Medical science popularization	2022	N/A	N/A	N/A
Internet information subscription	World Bipolar Disorder Day	Monitoring of drug plasma levels	Drug selection	2022	N/A	N/A	N/A
Internet information subscription	Sleep Disorders: Can You Take More Sleeping Pills?	Dose reduction	Pediatric drug use	2022	N/A	N/A	N/A
Internet information subscription	Is It Normal to See Pills in Your Stool?	Alleviation of medication anxiety	Special dosage form administration	2022	N/A	N/A	N/A
Internet information subscription	Transforming Troubled Teens: What’s the Best Solution?	Treatment of disease symptoms	Medical science popularization	2022	N/A	N/A	N/A
Internet information subscription	World Sleep Day	Avoidance of mixing drugs	Drug selection	2022	N/A	N/A	N/A
Internet information subscription	Sudden Falls in Elderly Family Members	Treatment of adverse reactions	Adverse reactions	2022	N/A	N/A	N/A
Internet information subscription	Switching from Back-to-School Mode: Beware of Internet Dependency	Disease symptoms identification	Medical science popularization	2022	N/A	N/A	N/A
Internet information subscription	Does Your Teen Face Social Challenges During Adolescence?	Regular exercise	Medical science popularization	2022	N/A	N/A	N/A
Internet information subscription	Stomach Bloating and Vomiting for Over 3 Years: What Could Be the Cause?	Disease symptoms identification	Medical science popularization	2022	N/A	N/A	N/A
community lectures	Medication Choices for Insomnia Patients	Avoidance of sudden drug withdrawal	Drug selection	2022	N/A	N/A	N/A
community lectures	Medication Choices for Diabetes Patients	Avoidance of sudden drug withdrawal	Drug selection	2023	N/A	N/A	N/A
free clinic	Health Culture Conference	Adverse reaction identification	Adverse reactions	2023	N/A	N/A	N/A
free clinic	Health Jiangsu: Serving the Public	Popular science on different dosage forms	Special dosage form administration	2023	N/A	N/A	N/A
free clinic	Health Education in Police Stations	Adverse reaction identification	Drug selection	2023	N/A	N/A	N/A
free clinic	Free Clinics in Communities	Popular science on different dosage forms	Special dosage form administration	2023	N/A	N/A	N/A
free clinic	Free Clinics in Schools	Dose reduction	Pediatric drug use	2023	N/A	N/A	N/A
free clinic	Children's Free Clinics	Seeking medical treatment	Pediatric drug use	2023	N/A	N/A	N/A
free clinic	Public Welfare Salons	Avoidance of simultaneous use	Drug selection	2023	N/A	N/A	N/A
free clinic	School Medical Psychological Education Alliance	Seeking medical treatment	Pediatric drug use	2022	N/A	N/A	N/A
free clinic	Community Outreach	Avoidance of drug abuse	Drug selection	2022	N/A	N/A	N/A
free clinic	Depression Screening for Students	Avoidance of drug abuse	Pediatric drug use	2022	N/A	N/A	N/A
free clinic	Experts in Schools	Dose reduction	Pediatric drug use	2022	N/A	N/A	N/A
free clinic	Health Culture Conference	Avoidance of long-term use	Drug selection	2022	N/A	N/A	N/A
free clinic	World Mental Health Day	Avoidance of arbitrary dose reduction	Drug selection	2022	N/A	N/A	N/A
free clinic	Youth and Adolescents	Dose reduction	Pediatric drug use	2022	N/A	N/A	N/A
free clinic	World Sleep Day	Treatment of adverse reactions	Adverse reactions	2022	N/A	N/A	N/A
WeChat	How to Interpret a Drug Sensitivity Report	Interpretation of pharmaceutical report	Test result interpretation	2022	N/A	Female	27
WeChat	Which Medical Specialty Deals with Anxiety?	Disease symptoms identification	Prescription issuance rules	2022	N/A	Female	29
WeChat	Is a Bitter Taste from Zopiclone a Side Effect?	Treatment of adverse reactions	Adverse reactions	2022	N/A	Male	58
WeChat	Dietary Therapy for Improving Sleep	Implementation of dietary therapy	Medication and diet	2023	N/A	Male	61
WeChat	Can Diazepam and Zopiclone Be Taken Together?	Avoidance of mixing drugs	Dosage and administration	2023	N/A	Male	55
WeChat	Adjusting Medication for Parkinson’s Disease	Seeking medical treatment	Drug regimen adjustment	2023	N/A	Male	76
WeChat	Sleep Issues After COVID-19	Disease symptoms identification	Adverse reactions	2023	N/A	Female	44
TDM	Clozapine	Interpretation of pharmaceutical report	TDM	2023	Clozapine	Male	34
TDM	Risperidone	Interpretation of pharmaceutical report	TDM	2023	Risperidone	Female	66
TDM	Amisulpride	Interpretation of pharmaceutical report	TDM	2023	Amisulpride	Female	66
TDM	Amisulpride	Interpretation of pharmaceutical report	TDM	2023	Amisulpride	Female	66
TDM	Clozapine	Interpretation of pharmaceutical report	TDM	2023	Clozapine	Female	44
TDM	Risperidone	Interpretation of pharmaceutical report	TDM	2023	Risperidone	Female	67
TDM	Amisulpride	Interpretation of pharmaceutical report	TDM	2023	Amisulpride	Female	67
TDM	Amisulpride	Interpretation of pharmaceutical report	TDM	2023	Amisulpride	Female	30
TDM	Clozapine	Interpretation of pharmaceutical report	TDM	2023	Clozapine	Male	71
TDM	Risperidone	Interpretation of pharmaceutical report	TDM	2023	Risperidone	Female	53
gene detection	Risperidone	Interpretation of pharmaceutical report	Pharmacogenomics	2023	Risperidone	Female	15
gene detection	Diazepam	Interpretation of pharmaceutical report	Pharmacogenomics	2023	Diazepam	Female	33
gene detection	Risperidone	Interpretation of pharmaceutical report	Pharmacogenomics	2023	Risperidone	Female	70
gene detection	Diazepam	Interpretation of pharmaceutical report	Pharmacogenomics	2023	Diazepam	Male	29
TDM	Paliperidone	Interpretation of pharmaceutical report	TDM	2022	Paliperidone	Male	34
TDM	Clozapine	Interpretation of pharmaceutical report	TDM	2022	Clozapine	Female	64
TDM	Amisulpride	Interpretation of pharmaceutical report	TDM	2022	Amisulpride	Female	55
TDM	Amisulpride	Interpretation of pharmaceutical report	TDM	2022	Amisulpride	Male	60
TDM	Amisulpride	Interpretation of pharmaceutical report	TDM	2022	Amisulpride	Female	42
TDM	Risperidone	Interpretation of pharmaceutical report	TDM	2022	Risperidone	Male	21
TDM	Clozapine	Interpretation of pharmaceutical report	TDM	2022	Clozapine	Female	18
TDM	Paliperidone	Interpretation of pharmaceutical report	TDM	2022	Paliperidone	Female	30
TDM	Amisulpride	Interpretation of pharmaceutical report	TDM	2022	Amisulpride	Female	30
TDM	Paliperidone	Interpretation of pharmaceutical report	TDM	2022	Paliperidone	Female	34
TDM	Risperidone	Interpretation of pharmaceutical report	TDM	2022	Risperidone	Female	34
TDM	Mirtazapine	Interpretation of pharmaceutical report	TDM	2022	Mirtazapine	Male	33
TDM	Olanzapine	Interpretation of pharmaceutical report	TDM	2022	Olanzapine	Female	83
TDM	Risperidone	Interpretation of pharmaceutical report	TDM	2022	Risperidone	Female	43
TDM	Risperidone	Interpretation of pharmaceutical report	TDM	2022	Risperidone	Female	58
TDM	Amisulpride	Interpretation of pharmaceutical report	TDM	2022	Amisulpride	Female	24
TDM	Mirtazapine	Interpretation of pharmaceutical report	TDM	2022	Mirtazapine	Female	24
TDM	Clozapine	Interpretation of pharmaceutical report	TDM	2022	Clozapine	Female	27
TDM	Amisulpride	Interpretation of pharmaceutical report	TDM	2022	Amisulpride	Female	64
TDM	Amisulpride	Interpretation of pharmaceutical report	TDM	2022	Amisulpride	Male	54
TDM	Amisulpride	Interpretation of pharmaceutical report	TDM	2022	Amisulpride	Male	65
gene detection	Diazepam	Interpretation of pharmaceutical report	Pharmacogenomics	2022	Diazepam	Male	73
gene detection	Diazepam	Interpretation of pharmaceutical report	Pharmacogenomics	2022	Diazepam	Male	29
gene detection	Risperidone	Interpretation of pharmaceutical report	Pharmacogenomics	2022	Risperidone	Female	86
gene detection	Risperidone	Interpretation of pharmaceutical report	Pharmacogenomics	2022	Risperidone	Female	36
gene detection	Diazepam	Interpretation of pharmaceutical report	Pharmacogenomics	2022	Diazepam	Female	18
gene detection	Clozapine	Interpretation of pharmaceutical report	Pharmacogenomics	2022	Clozapine	Female	40
gene detection	diazepam	Interpretation of pharmaceutical report	Pharmacogenomics	2022	diazepam	Male	49
